# Supplementary material for: Bifidobacterium species associated with breastfeeding produce aromatic lactic acids in the infant gut
Source: Nat Microbiol. 2021 Oct 21;6(11):1367–82. doi: 10.1038/s41564-021-00970-4 (PMC8556157; doi:10.1038/s41564-021-00970-4)
Supplement: Supplementary file 4 — SKOT infant cohort data. [file 41564_2021_970_MOESM4_ESM.xlsx]

## Sheet: 1a
Supplementary Data 1a. Metadata of the subset of SKOT cohort study participants included in this study (n=59)
Sample ID	Birth mode#	Gender	Age (months)	Partial breastfeeding	Partial formulafeeding	Introduction to solid foods (month of age)
1	Vaginal	Female	9.10685	No	No	4
2	Vaginal	Male	9.23836	Yes	Yes	4
3	C-section	Female	9.23836	No	Yes	4
4	NA	Male	9.36986	No	Yes	4
5	Vaginal	Female	8.77808	No	No	6
6	Vaginal	Male	8.74521	Yes	Yes	4
7	Vaginal	Male	8.77808	No	Yes	4
8	Vaginal	Male	9.43562	No	Yes	4
9	Vaginal	Male	9.0411	Yes	Yes	4
10	Vaginal	Male	9.23836	No	Yes	4
11	Vaginal	Male	9.30411	Yes	Yes	4
12	Vaginal	Male	8.90959	Yes	No	5
13	Vaginal	Female	9.20548	Yes	No	4
14	C-section	Female	9.43562	No	Yes	4
15	Vaginal	Female	9.40274	No	No	6
16	Vaginal	Female	9.07397	Yes	No	5
17	Vaginal	Female	9.13973	Yes	No	5
18	Vaginal	Male	9.33699	No	Yes	4
19	Vaginal	Male	8.90959	No	Yes	5
20	Vaginal	Male	8.84384	No	Yes	4
21	Vaginal	Female	8.58082	No	Yes	4
22	Vaginal	Male	8.6137	No	Yes	6
23	Vaginal	Female	9.30411	Yes	Yes	5
24	C-section	Female	8.64658	No	Yes	5
25	Vaginal	Female	9.13973	No	Yes	3
26	Vaginal	Male	9.07397	No	Yes	4
27	Vaginal	Male	9.10685	Yes	No	4
28	Vaginal	Female	9.1726	No	Yes	4
29	Vaginal	Female	8.74521	Yes	Yes	4
30	Vaginal	Female	8.84384	Yes	Yes	4
31	Vaginal	Female	9.0411	No	Yes	4
32	C-section	Male	8.81096	No	Yes	4
33	Vaginal	Female	9.66575	No	Yes	4
34	Vaginal	Female	9.23836	Yes	No	4
35	Vaginal	Female	9.50137	No	No	6
36	Vaginal	Male	9.07397	No	Yes	4
37	Vaginal	Male	8.94247	Yes	No	5
38	C-section	Female	8.81096	No	Yes	4
39	Vaginal	Female	8.67945	No	Yes	4
40	Vaginal	Male	9.13973	No	Yes	6
41	Vaginal	Female	9.30411	Yes	Yes	4
42	Vaginal	Male	9.46849	No	Yes	5
43	Vaginal	Male	9.46849	Yes	No	5
44	Vaginal	Male	9.43562	Yes	Yes	5
45	C-section	Male	9.43562	No	Yes	4
46	Vaginal	Male	9.33699	Yes	No	4
47	Vaginal	Male	9.40274	No	Yes	3
48	Vaginal	Female	9.36986	No	Yes	4
49	Vaginal	Female	9.1726	Yes	Yes	6
50	Vaginal	Female	9.1726	No	Yes	4
51	Vaginal	Male	8.94247	Yes	Yes	6
52	C-section	Female	9.07397	No	Yes	4
53	Vaginal	Female	8.81096	Yes	Yes	5
54	Vaginal	Female	9.0411	No	Yes	4
55	Vaginal	Male	8.94247	Yes	No	5
56	Vaginal	Female	9.10685	Yes	Yes	4
57	Vaginal	Male	9.10685	No	Yes	4
58	Vaginal	Male	9.10685	Yes	Yes	5
59	Vaginal	Male	9.10685	No	No	5
#Data on mode of delivery from one individual was missing

## Sheet: 1b
Supplementary Data 1b. Cohort characteristics of the subset of SKOT cohort study participants included in this study (n=59)
Parameter		SKOT (n = 59)
Age (mean months ± SD)		9.1 ± 0.3
Sex
	Male	30 (50.8%)
	Female	29 (49.2%)
Mode of delivery#
	Vaginal	51 (87.9%)
	C-section	7 (12.1%)
Diet
	Duration of exclusive breastfeeding (mean months ± SD)	3.8 ± 1.8
	Introduction to solid food (mean months ± SD)	4.4 ± 0.7
	Total duration of breastfeeding (mean months ± SD)	8.6 ± 3.9
	Partially breastfed at 9 months of age	24 (40.7%)
#Data on mode of delivery from one individual was missing

## Sheet: 1c
Supplementary Data 1c. Adonis and permdisp test of beta diversity distance/dissimilarity matrices according to metadata variables in the SKOT cohort study (n=59)
Weighted UniFrac	adonis			permdisp#
Parameter	F-test	r2	permuted p-value	F-test	permuted p-value
Mode of delivery	2.2169	0.03808	0.076	-	-
Age	0.62	0.011	0.657	-	-
Gender	0.43	0.008	0.841	-	-
Partial breastfeeding (vs. no breastfeeding)	5.84	0.093	0.001	0.04	0.85
Partial formulafeeding (vs. no formulafeeding)	2.78	0.046	0.032	0.01	0.91
Age at introduction to solid foods	0.82338	0.01424	0.5	-	-
Unweighted UniFrac	adonis			permdisp#
Parameter	F-test	r2	permuted p-value	F-test	permuted p-value
Mode of delivery	1.9182	0.03312	0.021	0.1008	0.762
Age	1.2131	0.02084	0.23	-	-
Gender	1.3054	0.02239	0.181	-	-
Partial breastfeeding (vs. no breastfeeding)	1.7925	0.031	0.035	4.77	0.025
Partial formulafeeding (vs. no formulafeeding)	1.0509	0.0181	0.371	-	-
Age at introduction to solid foods	0.96997	0.01673	0.471	-	-
Abundance Bray Curtis	adonis			permdisp#
Parameter	F-test	r2	permuted p-value	F-test	permuted p-value
Mode of delivery	1.5874	0.02756	0.082	-	-
Age	0.78216	0.01354	0.693	-	-
Gender	1.1579	0.01991	0.312	-	-
Partial breastfeeding (vs. no breastfeeding)	2.65	0.044	0.008	0.087	0.78
Partial formulafeeding (vs. no formulafeeding)	2.037	0.0345	0.021	3.4154	0.081
Age at introduction to solid foods	0.89516	0.01546	0.564	-	-
Binary Bray Curtis	adonis			permdisp#
Parameter	F-test	r2	permuted p-value	F-test	permuted p-value
Mode of delivery	1.2747	0.02226	0.17	-	-
Age	1.2699	0.02179	0.21	-	-
Gender	1.1808	0.02029	0.242	-	-
Partial breastfeeding (vs. no breastfeeding)	2.4401	0.04105	0.001	3.032	0.072
Partial formulafeeding (vs. no formulafeeding)	1.3475	0.02309	0.138	-	-
Age at introduction to solid foods	0.98008	0.0169	0.469	-	-
#permdisp tests were only computed for variables that showed statistical significance (permuted p-value<0.05) in the adonis test

## Sheet: 1d
Supplementary Data 1d. Effects of breastfeeding, formulafeeding and mode of delivery on genus abundances in the SKOT cohort study (n=59)
Genus	Breastfeeding					Formula					Mode of delivery
	Test-Statistic#	p-value	FDR p-value$	Partially breastfed (Mean realtive abundance)	Weaned (Mean relative abundance)	Test-Statistic#	p-value	FDR p-value$	Partially formulafed (mean relative abundance)	No formula (mean realtive abundance)	Test-Statistic#	p-value	FDR p-value$	C-section (mean relative abundance)	Vaginal (mean relative abundance)
g__Bifidobacterium	204	0.000882818	0.0441409	49.5777	25.0176	213	0.0425477	0.60253	31.2311	46.0875	95	0.0475653	0.475653	19.5741	37.3178
g__[Ruminococcus]	251	0.00930144	0.215348	0.0401132	0.0812166	280	0.388723	0.934275	0.0745491	0.0350092	105	0.0813409	0.677841	0.166302	0.0510734
f__UnclassifiedLachnospiraceae	265	0.0171262	0.215348	20.2376	30.8887	275	0.342761	0.934275	29.0269	19.3082	127	0.223487	0.902718	40.4117	24.9824
g__Lactobacillus	280	0.0235982	0.215348	1.03951	0.346241	236	0.0869674	0.60253	0.325273	1.51698	156	0.582003	0.902718	0.189841	0.700743
g__Pseudobutyrivibrio	276	0.0250173	0.215348	3.17692	0.895828	303	0.640567	0.934275	2.0235	1.23775	165.5	0.76301	0.902718	1.14205	1.95305
g__Lachnospira	283	0.0258417	0.215348	0.618907	1.20792	296.5	0.543304	0.934275	1.00294	0.866784	175	0.939807	0.958987	0.497133	1.05198
g__Moryella	315	0.0394425	0.262915	0.00211872	0.00718669	328	0.973394	0.984067	0.00524321	0.00477881	170.5	0.820206	0.902718	0.00709591	0.00495514
g__Blautia	291.5	0.047324	0.262915	5.08584	12.6133	218.5	0.0523326	0.60253	11.6421	3.41813	156	0.598263	0.902718	12.021	9.39956
g__Roseburia	296	0.0494568	0.262915	0.145836	0.835221	324	0.921371	0.984067	0.266154	1.40147	144	0.403948	0.902718	0.429971	0.582804
g__Megasphaera	309	0.0693408	0.262915	0.105237	0.102479	251	0.145508	0.668858	0.110091	0.0845645	96	0.0377578	0.471973	0.00200389	0.119577
g__Actinomyces	303	0.0717312	0.262915	0.0622411	0.0283545	265	0.260678	0.868925	0.0351201	0.0627274	174	0.923797	0.958987	0.0343486	0.0438813
g__Coprococcus	311	0.076488	0.262915	0.0596552	0.216908	324.5	0.926623	0.984067	0.169877	0.103261	159	0.632477	0.902718	0.272258	0.139563
g__Epulopiscium	355.5	0.0786888	0.262915	0.0624521	0.0155159	305	0.447627	0.934275	0.0460992	0.000902667	172	0.800197	0.902718	0.0756748	0.0296506
g__Prevotella	342.5	0.0803309	0.262915	0.667483	0.16359	323	0.867731	0.984067	0.194506	0.879133	140	0.184875	0.902718	0	0.426378
g__Parabacteroides	325	0.0838149	0.262915	0.174589	0.670429	304	0.598655	0.934275	0.500598	0.375256	128	0.159256	0.902718	0.000341429	0.542211
g__[Eubacterium]	310.5	0.0841328	0.262915	0.0604029	0.2751	251	0.160526	0.668858	0.211025	0.119538	161	0.676462	0.902718	0.133151	0.187868
g__Enterococcus	312	0.0965775	0.284052	1.47409	1.07692	243	0.131447	0.668858	1.02314	1.87013	153	0.549957	0.902718	3.75259	0.829898
g__Bacteroides	317.5	0.113989	0.316637	2.61451	7.18018	326.5	0.958176	0.984067	5.70653	4.19782	153	0.548931	0.902718	1.99428	4.77576
g__Oscillospira	339	0.127569	0.335708	0.0049766	0.0248527	314	0.740649	0.934275	0.0186491	0.0112483	160	0.60023	0.902718	0.0172787	0.0170261
g__Turicibacter	350	0.161	0.380113	0.00199591	0.0113712	312	0.690497	0.934275	0.00734278	0.00818737	108.5	0.0271144	0.451906	0.0265799	0.0050438
g__Klebsiella	344.5	0.163098	0.380113	0.0237393	0.112967	299.5	0.529097	0.934275	0.0906072	0.0357922	146	0.359939	0.902718	0.0560684	0.0810023
g__Veillonella	330	0.16725	0.380113	1.59177	1.75036	234	0.0964048	0.60253	1.22906	3.02575	168	0.811336	0.902718	0.562092	1.85186
g__Atopobium	356	0.200298	0.422952	0.0115584	0.00356814	327.5	0.963704	0.984067	0.00748138	0.00487365	150	0.3853	0.902718	0.000532857	0.00781482
g__Clostridium	337	0.203017	0.422952	1.37186	3.11645	224	0.0640641	0.60253	1.22034	0.123659	162	0.702535	0.902718	3.5008	2.29749
g__Sedimentibacter	402.5	0.240751	0.475897	0.00643306	0	322.5	0.585788	0.934275	0.00350894	0	175	0.750824	0.902718	0	0.00302732
g__Slackia	396	0.247466	0.475897	0	0.0316328	315	0.420791	0.934275	0.0251624	0	171.5	0.623595	0.902718	0	0.0217088
g__Fusobacterium	358	0.300641	0.511159	0.0972974	0.0155533	273	0.283374	0.885544	0.0564822	0.0262858	168	0.795414	0.902718	0.0074429	0.0554393
g__SMB53	352.5	0.301207	0.511159	1.32501	2.19441	286	0.448901	0.934275	1.74426	2.1238	131	0.261926	0.902718	3.10043	1.69573
g__Dorea	354.5	0.306284	0.511159	0.324217	1.07687	225	0.0635209	0.60253	0.985078	0.141879	78	0.0151045	0.426443	3.88234	0.35873
g__Butyricicoccus	387.5	0.306695	0.511159	0.000200833	0.0410537	324	0.842887	0.984067	0.0197444	0.0381965	167	0.589673	0.902718	0.0425971	0.0224219
Others	356	0.327144	0.522581	1.3105	1.17795	284	0.428303	0.934275	1.15615	1.45398	170	0.848555	0.902718	0.717791	1.3226
g__Streptococcus	357	0.334452	0.522581	0.171202	0.129146	304	0.656853	0.934275	0.150142	0.134846	169	0.829764	0.902718	0.159416	0.146243
g__Collinsella	367.5	0.34864	0.528243	2.90169	3.63668	308	0.661989	0.934275	3.29665	3.45812	169	0.802868	0.902718	2.57866	3.50733
g__Eggerthella	372	0.37706	0.5545	0.012372	0.0114625	274	0.244277	0.868925	0.0114043	0.0130883	152	0.449056	0.902718	0.0150353	0.010604
g__Escherichia	369.5	0.431304	0.616149	0.117465	0.0649053	325.5	0.943378	0.984067	0.0710387	0.13101	167	0.788624	0.902718	0.0795316	0.0860462
g__Dialister	398	0.554725	0.755544	0.0732144	0.0351033	307	0.48556	0.934275	0.067403	0.00133535	148	0.205706	0.902718	0.00218	0.0582451
g__Trabulsiella	403	0.559103	0.755544	0.0310293	0.00485949	329	0.984067	0.984067	0.00386551	0.0496468	164.5	0.46326	0.902718	0	0.017937
g__Clostridium	384	0.580733	0.764122	0.233201	1.42723	311	0.74742	0.934275	2.42778	2.3452	167	0.791127	0.902718	1.92242	0.808204
g__Granulicatella	385.5	0.598306	0.767059	0.0354876	0.0255144	208.5	0.0344131	0.60253	0.0357417	0.0114716	78.5	0.0170577	0.426443	0.0565835	0.0261374
g__Citrobacter	399	0.715549	0.871772	0.02315	0.0366071	304	0.609081	0.934275	0.0362017	0.0162649	167	0.760281	0.902718	0.0192807	0.031788
g__Lactococcus	402	0.73017	0.871772	0.0125315	0.00628323	314	0.730372	0.934275	0.0112723	0.001646	176.5	0.963744	0.963744	0.00753979	0.00917434
g__Haemophilus	399	0.732288	0.871772	0.0546289	0.0394337	310	0.713547	0.934275	0.0509818	0.0298716	166	0.755692	0.902718	0.0564251	0.0441577
g__Sutterella	408	0.793954	0.885713	0.0338183	0.0333979	310.5	0.62639	0.934275	0.0342757	0.0314957	140	0.184875	0.902718	0	0.0388346
g__Faecalibacterium	405.5	0.800785	0.885713	4.52328	2.45899	260	0.157605	0.668858	2.87217	4.54987	155	0.523498	0.902718	0.578763	3.73671
g__Dysgonomonas	413.5	0.807867	0.885713	0.00237552	0.0158567	292.5	0.0906879	0.60253	0.000216818	0.0401638	161	0.290418	0.902718	0.00136286	0.0118129
g__Peptostreptococcus	406	0.814856	0.885713	0.0514787	0.00652056	319	0.837205	0.984067	0.00746603	0.0756802	146.5	0.400173	0.902718	0.00550153	0.0279451
g__Ruminococcus	409	0.851935	0.906313	0.434123	0.756135	306	0.637443	0.934275	0.657051	0.531563	154	0.511388	0.902718	1.87753	0.465508
g__Megamonas	416	0.910981	0.948939	0.000684887	0.0149026	310.5	0.493534	0.934275	0.0103004	0.00565407	161	0.404574	0.902718	0	0.0105496
g__Phascolarctobacterium	417	0.93635	0.955459	0.00352372	0.0172802	292.5	0.182414	0.701592	0.0156677	0	161	0.404574	0.902718	0	0.0135172
g__Enterobacter	417	0.958755	0.958755	0.0099207	0.100005	312	0.682979	0.934275	0.0817299	0.00947672	171.5	0.836261	0.902718	0.0220879	0.0702676
#Mann Whitney U test
$False Discovery Corrected p-values, according to Benjamini & Hochberg, 1995

## Sheet: 1e
Supplementary Data 1e. Faecal concentrations of aromatic amino acids and their derivatives in the SKOT cohort study
Sample	Tyrosine metabolites (nmol/g faeces)					Phenylalanine metabolites (nmol/g faeces)				Tryptophan metabolites (nmol/g faeces)
	Tyrosine	Tyramine	4-hydroxyphenyllactic acid	4-hydroxyphenylacetic acid	4-hydroxyphenyl propionic acid	Phenylalanine	Phenyllactic acid	Phenylacetic acid	Phenylpropionic acid	Tryptophan	Tryptamine	Kynurenine	Kynurenic acid	Xanthurenic acid	Indolelactic acid	Indoleacetic acid	Indolepropionic acid	Indolealdehyde	Indoleethanol
1	96.1537	5.90044	2.05971	27.7666	0	71.802	2.18846	111.54	0	45.0981	1.48762	0	7.0274	0.347141	34.4524	5.15017	0	1.19617	0.715236
2	308.857	3.57567	3.01179	107.534	0	166.578	14.4651	93.9046	0	123.819	3.81137	0.244849	3.16121	0.856724	17.877	9.31015	5.29515	1.42038	0.819287
3	138.252	1.05604	0	0	0	85.0306	14.8643	50.6383	19.1253	59.6411	1.99775	0.253931	2.04043	0.907053	26.251	1.89659	19.4653	1.08572	0
4	367.143	7.32474	7.99448	163.905	0	191.676	9.33864	177.441	19.0457	150.557	5.18153	0	10.552	3.10507	38.1067	27.6132	18.9125	1.48654	0.673815
5	416.424	13.0926	0	636.026	0	207.496	47.5061	286.527	0	189.434	1.74888	0.300269	12.5013	4.32848	10.3936	61.1181	7.48661	2.27864	0.883368
6	295.064	44.9159	3.40668	70.4974	0	174.51	18.923	288.815	41.9898	114.172	5.28448	0.513097	11.1558	2.212	57.6612	226.005	0.938148	3.26361	1.11526
7	563.114	1.86841	0	37.9519	0	189.688	63.0438	363.007	24.9373	192.05	0	0.223231	4.58499	0.738748	1.13765	7.18055	28.9038	4.21029	0.598096
8	363.594	15.2718	3.11767	680.867	0	194.469	44.9866	349.919	0	223.857	0	0	3.02369	0.558493	40.91	76.0452	0	1.77954	1.07888
9	237.995	11.1728	9.68438	164.702	0	141.105	3.03883	125.835	0	64.0096	3.98349	0.500413	0.225205	0.217931	30.4222	8.81501	2.13239	1.08734	0.72232
10	231.991	2.52908	1.5002	4.34923	0	160.211	7.88474	3.54417	24.3475	56.6918	2.63098	0	1.56868	0.680465	16.7294	2.43514	18.4861	1.67087	0
11	416.339	14.9346	0	546.02	23.8966	260.125	41.8626	267.725	10.2879	181.734	6.4412	0.929446	10.2749	3.30562	2.88039	29.1803	20.7999	2.33114	1.19192
12	89.8904	1.67118	8.98927	0	0	99.2197	17.9891	16.2381	0	50.7013	0.615903	0	2.79613	0.823283	59.8047	1.7839	0	1.41135	0
13	416.507	21.0404	0	11.7931	0	243.886	10.376	500.156	40.4119	155.435	0.586363	0	3.76839	0.859351	3.10233	1.04153	7.99596	2.2073	0.638077
14	402.441	68.424	0	116.421	0	262.079	16.8359	158.196	18.3034	179.184	26.9991	0	5.70396	1.67382	4.32407	14.1915	4.67045	1.3458	1.14746
15	383.016	28.191	0	451.773	24.8379	224.939	16.8966	292.758	7.21521	142.016	4.70325	0	5.1854	1.24965	8.11904	94.616	6.58572	1.81236	0.693536
16	382.318	4.6013	18.6881	348.545	0	241.828	31.1982	408.535	293.101	179.594	2.53802	0.559378	1.03062	0.376361	48.7348	11.0864	1.24914	2.26927	0.613759
17	291.275	0	103.819	208.363	0	253.55	69.6661	269.043	14.2779	251.081	0	0	6.6628	3.09747	266.831	5.77249	1.53083	5.48591	0.715261
18	282.538	2.91219	3.4787	88.3195	16.1513	180.339	16.0219	84.5965	0	123.406	3.84488	0.466322	2.83901	1.70725	16.9618	12.9884	1.08185	1.62761	0.626855
19	577.904	3.16086	0	426.079	52.6857	284.293	34.6692	255.571	26.0918	210.805	1.51527	0.954234	3.77122	1.55611	2.66768	13.3577	12.3997	2.12441	0
20	559.969	5.3853	0	293.462	0	319.835	18.1605	224.003	17.84	227.84	4.43398	0.716378	5.1178	1.76563	5.92643	5.16505	2.92309	2.48975	0.634274
21	304.246	0	6.80172	384.149	0	219.443	30.9407	339.506	0	171.246	0.405624	0.972417	3.92969	1.27961	31.2518	23.8394	0	1.586	0
22	286.992	140.718	0	311.741	11.2104	206.913	0	462.305	25.3903	131.977	68.0424	0.677816	3.80691	2.21471	4.25373	174.358	10.9848	1.60572	2.12386
23	356.016	6.0885	6.02891	286.38	0	244.399	52.7721	342.027	0	226.775	4.0375	0.6492	4.13802	1.15813	56.3659	71.3397	0.940696	1.87654	0.844653
24	260.85	29.875	8.46327	99.8783	0	186.893	8.85874	100.108	0	137.914	14.9372	0.660079	3.42601	1.39043	32.7587	9.63434	0	1.63983	0.839529
25	531.648	25.6884	13.8854	523.271	0	318.121	17.1094	551.697	12.36	275.328	2.20805	0.844743	0.897151	0	28.0557	6.1847	1.47625	2.96053	0
26	418.404	41.8681	0	505.534	21.0952	246.449	3.96306	400.754	14.8818	203.93	28.5715	0.751294	4.38297	2.30795	33.6348	25.9022	14.4443	3.55141	1.2578
27	372.768	4.91298	17.1771	176.991	0	221.456	4.45516	123.95	0	161.817	3.82992	0.653043	4.47781	1.57758	62.3918	9.79406	4.9182	4.96145	0.924739
28	370.401	0.352034	0	376.142	11.1765	238.88	0	160.613	0	181.1	0.563269	0.780616	3.06232	0.912765	8.4388	32.0486	1.05732	2.54126	0
29	360.697	69.3568	0	258.064	0	229.738	0	288.193	0	187.072	20.1974	0	2.78271	1.81763	2.88976	22.9124	2.7104	1.94599	1.20166
30	334.926	0.622955	0	64.1163	0	213.141	5.18504	56.2264	0	201.873	0.743035	0.813386	1.538	0.874012	2.99854	3.77872	0.911675	1.37096	0
31	636.079	36.6134	15.4374	26.7705	0	277.913	38.9391	372.886	0	219.35	28.0671	0.772725	11.266	1.94237	93.5743	9.71948	0	6.94228	1.30493
32	486.06	8.75004	0	33.7286	0	229.082	15.7844	221.888	0	164.475	4.04683	0	0.710224	0.591987	44.9326	24.3669	0	2.05539	0.759063
33	687.817	128.05	5.59624	389.592	0	360.569	7.79278	456.178	12.2507	253.352	57.7883	0.90876	8.9816	2.24791	0	23.1934	4.22176	1.88539	2.95088
34	450.898	245.233	18.1033	437.917	13.6996	239.999	16.3729	170.823	0	234.509	1.11572	1.01302	2.18903	0.6799	63.1033	11.0546	14.9117	3.59311	0
35	603.074	11.478	0	367.82	0	294.173	14.8305	237.489	38.5219	226.671	19.2174	0	8.48557	1.03875	5.63738	13.9564	11.4782	1.98013	1.0144
36	292.98	6.38637	0	54.959	0	189.738	0	94.1052	5.14093	157.555	1.48264	0.903011	1.43126	1.07942	0	45.2835	24.2648	1.61814	0
37	202.102	0	84.0899	57.9828	0	280.857	60.3675	86.5605	48.3275	160.98	6.45313	0.657754	14.0378	1.1922	187.502	2.1897	0	1.35898	0
38	609.492	40.9218	0	461.91	34.5876	318.707	0	305.727	21.7158	185.711	23.5277	0	8.4095	3.86978	0	8.35047	1.05424	1.34774	1.09911
39	538.362	5.4145	0	85.1207	0	285.865	0	166.526	7.8677	167.646	5.85441	0.514999	3.96732	0.786065	1.97007	9.73845	3.69471	1.49672	1.16603
40	186.808	12.8304	0	5.38774	5.99065	147.785	41.98	3.09856	0	15.73	0.248614	0	1.03579	0.729722	5.27118	1.00626	49.5863	1.11901	0
41	121.803	253.182	29.5963	96.6535	0	186.761	22.886	187.452	6.40699	107.407	2.89471	0.560679	7.74835	1.8352	120.97	3.58454	0	2.45945	0.622097
42	371.728	38.7606	4.85604	33.8268	0	213.252	4.89781	17.271	0	157.973	1.73021	0.489621	2.3952	1.24946	25.397	3.98547	0	0.993579	0
43	538.123	294.89	26.824	361.98	0	254.658	11.9452	337.157	0	206.834	6.17911	0.648115	5.20791	1.1477	44.8814	33.6988	0.934866	2.91155	0.705471
44	358.773	7.98328	5.13276	107.596	11.9384	187.044	29.8912	159.781	0	120.146	1.69418	0.590149	4.9616	1.29011	22.5948	11.6475	0	1.18445	0.660968
45	503.158	50.9771	0	125.556	0	217.042	0	163.79	21.1672	92.7404	13.4503	0	2.0865	1.18309	0	6.6804	2.61961	0.92509	0.842512
46	496.981	0.767459	38.1775	482.274	14.2063	192.654	32.4289	217.447	14.8329	151.978	0.586781	0.455627	7.18669	1.92357	103.095	18.5903	0.902162	3.13894	0.589125
47	523.002	1.26279	0	159.317	22.5885	217.448	31.1043	181.967	60.8091	90.005	0.551648	0.528053	1.64593	0.450436	0	8.64051	10.0043	1.19933	0
48	756.649	6.31167	0	326.269	14.9866	259.385	11.9804	236.657	9.67997	207.474	4.12332	0	3.55715	1.12851	10.7049	32.4055	0	1.50767	0.727785
49	524.624	0	0	35.4464	0	257.397	8.91157	243.778	100.263	229.015	0.553121	0.680481	3.83568	1.33948	2.08122	7.24862	33.837	2.89789	0
50	242.044	3.21564	0	14.4781	20.9285	155.355	20.4814	15.3265	44.9059	72.0522	2.37146	0	1.45224	0.859794	0	4.76654	17.2247	0.948608	0
51	530.844	90.1637	179.91	126.078	0	269.949	64.4976	152.016	28.024	257.098	23.6714	0.940363	4.74472	1.67753	168.76	8.66058	0	1.93945	0.967779
52	466.688	20.7696	0	562.93	0	255.204	3.71237	385.313	0	175.724	5.75706	0.790087	5.44394	1.40535	40.8012	18.7708	0	2.72679	0
53	323.994	446.997	7.62692	71.9861	0	250.083	18.7514	101.974	21.5709	149.833	14.1266	0.797378	3.80352	1.81336	7.07754	4.54161	0	1.14629	0.826024
54	401.794	1.7597	0	38.2357	0	198.37	5.25467	26.34	1.43602	129.019	4.99616	0.775246	2.16282	0.944782	14.4683	4.78232	1.22721	1.36968	0.893002
55	180.304	-0.304702	7.30394	15.1789	0	154.834	14.0541	9.67835	0	35.1777	0.699551	0	1.46782	1.05905	29.6334	1.92455	0	0.923636	0
56	310.732	13.7902	0	190.574	8.83401	192.699	46.0146	212.238	0	126.613	9.03259	0	5.70258	1.70862	7.31478	19.5574	0	1.15362	0.71196
57	460.142	12.1963	0	151.289	26.1608	267.132	27.7875	187.546	12.848	201.917	8.43507	0.752346	2.77963	1.90404	7.41434	12.7351	8.85759	1.73486	0.919231
58	222.276	338.897	23.7987	380.191	0	220.802	11.9487	307.353	0	170.394	25.9852	0	6.99401	1.87849	136.694	25.4008	0	4.542	1.39757
59	416.627	32.4891	11.6796	387.604	0	249.061	19.8869	339.341	0	175.437	18.8462	0.690073	4.56457	1.0596	51.6442	19.7021	0	1.68143	1.19127

## Sheet: 1f
Supplementary Data 1f. Correlations between relative abundance of gut microbial genera and faecal concentrations of aromatic lactic acids and indole aldehyde in the SKOT cohort study (n=59)
GreenGenes Taxonomy	Spearmans rank correlation coefficient (rho)				P-value 4-OH-PLA	P-value PLA	P-value ILA	P-value IAld	FDR$ P-value 4-OH-PLA	FDR$ P-value PLA	FDR$ P-value ILA	FDR$ P-value IAld
	4-OH-PLA	PLA	ILA	IAld
g__Bifidobacterium	0.442472	0.284411	0.548033	0.415571	0.000449831	0.0290239	7.02766e-06	0.00106353	0.008555	0.249556	0.000175	0.0420525
g__Actinomyces	0.14581	0.0802192	0.310996	0.04842	0.270493	0.545866	0.0165086	0.715726	0.520179	0.928996	0.154451	0.777963
g__Veillonella	0.18634	0.0333431	0.305727	-0.183821	0.157629	0.802044	0.0185341	0.163421	0.375306	0.931214	0.154451	0.586569
g__Enterococcus	0.274466	-0.147603	0.260614	0.152284	0.0354055	0.264581	0.0461982	0.249561	0.237277	0.881935	0.230991	0.586569
g__Megasphaera	0.222082	-0.00672905	0.248525	0.0503021	0.0909266	0.959659	0.0576953	0.705171	0.303089	0.959659	0.240397	0.777963
g__Lactobacillus	0.173031	0.078981	0.150534	0.218311	0.190011	0.552101	0.255106	0.0966935	0.395855	0.928996	0.554578	0.586569
g__Sedimentibacter	0.0328527	0.0617352	0.146576	0.169633	0.804897	0.642294	0.267958	0.198993	0.843558	0.928996	0.555832	0.586569
g__Ruminococcus	-0.0834101	0.1686	0.124592	0.320361	0.529956	0.201781	0.347112	0.0133736	0.799923	0.850256	0.6428	0.222893
g__Atopobium	0.190695	0.149087	0.11866	0.0788368	0.147973	0.259756	0.370729	0.552829	0.369933	0.881935	0.660247	0.772519
g__SMB53	-0.0364508	0.287089	0.10245	-0.139131	0.78402	0.0274803	0.440036	0.293285	0.843558	0.249556	0.660247	0.586569
g__Peptostreptococcus	-0.073868	-0.0470149	0.101593	0.0565688	0.578203	0.723641	0.44389	0.670431	0.799923	0.929055	0.660247	0.777963
g__Dialister	-0.169485	0.0232252	0.100941	0.0633747	0.199391	0.861392	0.446835	0.633465	0.398781	0.931214	0.660247	0.772519
g__Streptococcus	0.0797517	0.0460719	0.0985823	-0.0259125	0.548216	0.728969	0.457581	0.84554	0.799923	0.929055	0.660247	0.876423
g__Epulopiscium	0.0657876	0.0369728	0.0975835	0.126125	0.620566	0.781003	0.462173	0.341165	0.799923	0.931214	0.660247	0.609224
g__Trabulsiella	0.0647077	0.0167764	0.0845271	0.129006	0.626325	0.899642	0.524441	0.330163	0.799923	0.931214	0.701021	0.609224
g__Dysgonomonas	-0.072358	0.126369	0.0803291	-0.107537	0.586018	0.340225	0.545314	0.417545	0.799923	0.928996	0.701021	0.67346
g__Collinsella	-0.0621012	0.233156	0.080034	0.202039	0.640319	0.0755409	0.546796	0.124891	0.799923	0.539578	0.701021	0.586569
g__Granulicatella	-0.0320086	0.0301038	0.0709792	-0.178362	0.809816	0.82094	0.593196	0.17651	0.843558	0.931214	0.737998	0.586569
g__Citrobacter	-0.0696399	-0.104112	0.0420697	-0.0690816	0.600204	0.432617	0.751722	0.603137	0.799923	0.928996	0.858451	0.772519
g__Enterobacter	0.0479063	-0.0799073	0.0339443	-0.0637011	0.718616	0.547434	0.798549	0.631714	0.840205	0.928996	0.867988	0.772519
g__Clostridium	-0.034178	-0.0670917	0.00564286	-0.0676213	0.797191	0.61364	0.966167	0.610837	0.843558	0.928996	0.985884	0.772519
g__Escherichia	-0.089886	-0.211748	0.00204287	-0.0653682	0.498388	0.107401	0.987748	0.6228	0.799923	0.671259	0.987748	0.772519
g__Haemophilus	0.0729131	-0.115887	-0.0162521	-0.400279	0.58314	0.382092	0.902763	0.00168213	0.799923	0.928996	0.940378	0.0420525
g__Klebsiella	-0.0999756	-0.0600969	-0.0266565	-0.175213	0.451218	0.651164	0.841162	0.184399	0.777961	0.928996	0.894853	0.586569
g__Eggerthella	-0.115882	0.180784	-0.0367166	0.163203	0.382114	0.170612	0.782483	0.216806	0.682346	0.850256	0.867988	0.586569
g__Prevotella	-0.0113164	0.0508384	-0.0414199	-0.133508	0.932209	0.702172	0.755436	0.313418	0.932209	0.929055	0.858451	0.602726
g__Dorea	-0.235145	0.0199278	-0.0499385	0.0527894	0.0730098	0.880916	0.707205	0.691305	0.292646	0.931214	0.841911	0.777963
g__Megamonas	-0.0394365	0.0568517	-0.0686974	0.297758	0.766809	0.668877	0.605159	0.0219974	0.843558	0.928996	0.737998	0.274967
g__Faecalibacterium	-0.0228335	0.0951412	-0.0821514	0.050689	0.863707	0.473507	0.536204	0.703007	0.881334	0.928996	0.701021	0.777963
g__Phascolarctobacterium	-0.0592192	0.282866	-0.103409	0.148032	0.655937	0.0299467	0.435744	0.26318	0.799923	0.249556	0.660247	0.586569
g__Slackia	-0.175723	-0.0231334	-0.105187	-0.042128	0.183102	0.861934	0.427851	0.751389	0.395855	0.931214	0.660247	0.79935
g__Parabacteroides	-0.0613416	0.291019	-0.127056	0.0691608	0.64442	0.0253406	0.337584	0.602721	0.799923	0.249556	0.6428	0.772519
g__Turicibacter	-0.124173	-0.0146029	-0.143595	-0.142357	0.348749	0.91259	0.277916	0.282125	0.645831	0.931214	0.555832	0.586569
g__[Eubacterium]	-0.356129	0.0302444	-0.161249	-0.122379	0.0056341	0.820118	0.222436	0.355812	0.0704262	0.931214	0.505536	0.613469
g__Bacteroides	-0.201773	0.102059	-0.172699	-0.0231243	0.1254	0.441792	0.190875	0.861988	0.335004	0.928996	0.454463	0.876423
Others	-0.200784	0.135537	-0.173886	0.169326	0.127302	0.306055	0.187796	0.199818	0.335004	0.928996	0.454463	0.586569
g__Lachnospira	-0.261113	0.161721	-0.177062	-0.189324	0.045767	0.221067	0.179737	0.150965	0.238024	0.850256	0.454463	0.586569
g__Butyricicoccus	-0.230046	-0.189869	-0.177312	-0.15021	0.0796357	0.149769	0.179113	0.256142	0.292646	0.832052	0.454463	0.586569
g__Pseudobutyrivibrio	-0.228351	0.0634068	-0.182557	-0.0966591	0.0819408	0.633293	0.166388	0.466445	0.292646	0.928996	0.454463	0.728821
g__Fusobacterium	-0.17665	-0.0929567	-0.207829	-0.274785	0.180768	0.483768	0.11422	0.035184	0.395855	0.928996	0.356938	0.35184
g__Blautia	-0.259011	-0.0719566	-0.231849	-0.0781484	0.0476048	0.588104	0.0772404	0.556313	0.238024	0.928996	0.257468	0.772519
g__Coprococcus	-0.270895	0.0808913	-0.235345	0.0206855	0.0379643	0.542496	0.0727595	0.876423	0.237277	0.928996	0.257468	0.876423
g__Sutterella	-0.206535	0.0764513	-0.239612	-0.165165	0.116541	0.564945	0.0675736	0.211257	0.335004	0.928996	0.257468	0.586569
g__Roseburia	-0.341448	0.111683	-0.249792	-0.183535	0.00812919	0.399712	0.0563907	0.16409	0.081292	0.928996	0.240397	0.586569
g__Moryella	-0.229641	-0.0871877	-0.261557	0.0826373	0.0801815	0.511422	0.0453861	0.533788	0.292646	0.928996	0.230991	0.772519
g__Oscillospira	-0.278595	0.166686	-0.266308	0.140811	0.0326268	0.207022	0.0414742	0.287438	0.237277	0.850256	0.230991	0.586569
g__Clostridium	-0.0472036	-0.131638	-0.267264	-0.153217	0.722576	0.320304	0.0407209	0.246637	0.840205	0.928996	0.230991	0.586569
g__Lactococcus	-0.215885	-0.0435565	-0.36205	0.149897	0.10055	0.743244	0.00483635	0.257147	0.314218	0.929055	0.0604538	0.586569
g__[Ruminococcus]	-0.438485	-0.33958	-0.463485	-0.111142	0.000513332	0.00850733	0.000218267	0.402012	0.008555	0.212682	0.00363833	0.670021
f__UnclassifiedLachnospiraceae	-0.477185	-0.375995	-0.593436	-0.201578	0.000132751	0.00333772	7.2909e-07	0.125773	0.00664	0.166885	3.5e-05	0.586569
$False Discovery Corrected p-values, according to Benjamini & Hochberg, 1995

## Sheet: 1g
Supplementary Data 1g. Species-level taxonomic assignment of OTUs annotated as Bifidobacterium in the SKOT cohort study (n=59)
OTU ID#	GreenGenes taxonomy [RDP classifier 0.5]	1st BLAST HIT$					2nd BLAST HIT$				Assigned taxonomy
		% Identity	E-value	Query coverage	Gaps	Mismatch	% Identity	Query coverage	Gaps	Mismatch
OTU_3	Bifidobacterium;s__	99% B. catenulatum	3e-68	1	1	0	97% B. angulatum	1	1	3	B. catenulatum group
		99% B. pseudocatenulatum	3e-68	1	1	0
		99% B. kashiwanohense	3e-68	1	1	0
OTU_4	Bifidobacterium;s__longum	99% B. longum subsp. longum	2e-65	1	2	0	98% B. longum subsp. infantis	1	2	1	B. longum
							98% B. longum subsp. suillum	1	2	1
OTU_7	Bifidobacterium;s__breve	99% B. breve	6e-70	1	1	0	94% B. bifidum	1	4	4	B. breve
OTU_23	Bifidobacterium;s__	98% B. scardovii	6e-65	1	2	1	97% B. aerophillum	1	2	2	B. scardovii
OTU_24	Bifidobacterium;s__adolescentis	97% B. adolescentis	7e-64	1	4	0	96% B. catenulatum	1	4	2	B. adolescentis
		97% B. faecale	7e-64	1	4	0	96% B. pseudocatenulatum	1	4	2
		97% B. stercoris	7e-64	1	4	0	96% B. kashiwanohense	1	4	2
		97% B. ruminantium	7e-64	1	4	0
OTU_56	Bifidobacterium	96% B. breve	4e-61	1	4	2	92% B. aerophillum	1	9	3	B. breve
OTU_98	Bifidobacterium;s__longum	97% B. longum subsp. infantis	1e-61	1	4	0	96% B. longum subsp. longum	1	4	1	B. longum
		97% B. longum subsp. sullium	1e-61	1	4	0	96% B. longum subsp. suis	1	4	1
OTU_107	Bifidobacterium;s__longum	97% B. longum subsp. longum	1e-61	1	4	0	96% B. longum subsp. infantis	1	4	1	B. longum
							96% B. longum subsp. suillum	1	4	1
OTU_116	Bifidobacterium;s__adolescentis	99% B. adolescentis	3e-68	1	2	0	97% B. catenulatum	1	2	2	B. adolescentis
		99% B. faecale	3e-68	1	2	0	97% B. pseudocatenulatum	1	2	2
		99% B. stercoris	3e-68	1	2	0	97% B. kashiwanohense	1	2	2
		99% B. ruminantium	3e-68	1	2	0
OTU_129	Bifidobacterium;s__adolescentis	97% B. adolescentis	2e-64	1	4	0	96% B. catenulatum	1	4	2	B. adolescentis
		97% B. faecale	2e-64	1	4	0	96% B. pseudocatenulatum	1	4	2
		97% B. stercoris	2e-64	1	4	0	96% B. kashiwanohense	1	4	2
		97% B. ruminantium	2e-64	1	4	0
OTU_162	Bifidobacterium;s__breve	97% B. breve	4e-66	1	2	1	92% B. stellenboschense	1	3	9	B. breve
OTU_215	Bifidobacterium	97% B. catenulatum	4e-61	1	5	0	94% B. angulatum	1	5	3	B. catenulatum group
		97% B. pseudocatenulatum	4e-61	1	5	0
		97% B. kashiwanohense	4e-61	1	5	0
OTU_217	Bifidobacterium;s__	98% B. bifidum	2e-65	1	0	3	97% B. catenulatum	1	0	4	B. bifidum
							97% B. pseudocatenulatum	1	0	4
							97% B. kashiwanohense	1	0	4
OTU_225	Bifidobacterium;s__	99% B. dentium	1e-67	1	2	0	97% B. boum	1	2	2	B. dentium
							97% B. thermophilum	1	2	2
OTU_246	Bifidobacterium;s__bifidum	98% B. bifidum	6e-65	1	1	2	95% B. boum	1	3	4	B. bifidum
							95% B. thermophilum	1	3	4
OTU_255	Bifidobacterium;s__	98% B. catenulatum	6e-65	1	3	0	96% B. angulatum	1	3	3	B. catenulatum group
		98% B. pseudocatenulatum	6e-65	1	3	0
		98% B. kashiwanohense	6e-65	1	3	0
OTU_345	Bifidobacterium;s__breve	97% B. breve	7e-64	1	3	2	91% B. biavatii	1	4	9	B. breve
OTU_371	Bifidobacterium;s__pseudolongum	98% B. animalis subsp. lactis	2e-69	0.98	3	0	94% B. choerinum	0.98	5	4	B. animalis/pseudolongum
		98% B. pseudolongum	2e-69	0.98	3	0
OTU_425	Bifidobacterium;s__bifidum	98% B. bifidum	6e-65	1	3	0	94% B. boum	1	3	5	B. bifidum
							94% B.thermophilum	1	3	5
OTU_439	Bifidobacterium;s__bifidum	99% B. bifidum	1e-66	1	2	0	96% B. boum	1	4	2	B. bifidum
							96% B. thermophilum	1	4	2
OTU_487	Bifidobacterium;s__bifidum	99% B. bifidum	1e-66	1	2	0	95% B. boum	1	4	3	B. bifidum
							95% B.thermophilum	1	4	3
OTU_495	Bifidobacterium;s__longum	96% B. longum subsp. infantis	2e-60	1	5	0	96% B. longum subsp. longum	1	5	1	B. longum
		96% B. longum subsp. sullium	2e-60	1	5	0	96% B. longum subsp. suis	1	5	1
OTU_584	Bifidobacterium;s__	96% B. dentium	2e-60	1	3	2	95% B. boum	1	3	3	B. dentium
							95% B. thermophilum	1	3	3
#Only OTUs representing relative abundance >0.1% within the total relative abundance of Bifidobacterium genus were included
$BLAST against the 16S rRNA Database at NCBI
