# Supplementary material for: Bifidobacterium species associated with breastfeeding produce aromatic lactic acids in the infant gut
Source: Nat Microbiol. 2021 Oct 21;6(11):1367–82. doi: 10.1038/s41564-021-00970-4 (PMC8556157; doi:10.1038/s41564-021-00970-4)
Supplement: Supplementary file 5 — CIG infant cohort data. [file 41564_2021_970_MOESM5_ESM.xlsx]

## Sheet: 2a
Supplementary Data 2a. Metadata of the Copenhagen Infant Gut cohort study
Participant	Sample ID	Birth mode	Gender	Birth classification	Twin	Age (days)	Age (weeks)	Breast feeding	Formula feeding	Solid foods introduced	Antibiotics
CIG01	CIG01-1	Vaginal	Female	Full-term	No	30	4.28571	Yes	No	No	No
CIG01	CIG01-2	Vaginal	Female	Full-term	No	45	6.42857	Yes	No	No	No
CIG01	CIG01-3	Vaginal	Female	Full-term	No	57	8.14286	Yes	No	No	No
CIG01	CIG01-4	Vaginal	Female	Full-term	No	73	10.4286	Yes	No	No	No
CIG01	CIG01-5	Vaginal	Female	Full-term	No	94	13.4286	Yes	No	No	No
CIG01	CIG01-6	Vaginal	Female	Full-term	No	112	16	Yes	Yes	No	No
CIG01	CIG01-7	Vaginal	Female	Full-term	No	138	19.7143	Yes	No	No	No
CIG01	CIG01-8	Vaginal	Female	Full-term	No	155	22.1429	Yes	No	No	No
CIG01	CIG01-9	Vaginal	Female	Full-term	No	172	24.5714	Yes	Yes	Yes	No
CIG01	CIG01-10	Vaginal	Female	Full-term	No	192	27.4286	No	Yes	Yes	No
CIG02	CIG02-1	Vaginal	Male	Full-term	No	12	1.71429	Yes	No	No	No
CIG02	CIG02-2	Vaginal	Male	Full-term	No	20	2.85714	Yes	Yes	No	No
CIG02	CIG02-3	Vaginal	Male	Full-term	No	34	4.85714	Yes	No	No	No
CIG02	CIG02-4	Vaginal	Male	Full-term	No	45	6.42857	Yes	No	No	No
CIG02	CIG02-5	Vaginal	Male	Full-term	No	54	7.71429	Yes	No	No	No
CIG02	CIG02-6	Vaginal	Male	Full-term	No	68	9.71429	Yes	Yes	No	No
CIG02	CIG02-7	Vaginal	Male	Full-term	No	82	11.7143	Yes	Yes	No	No
CIG02	CIG02-8	Vaginal	Male	Full-term	No	103	14.7143	Yes	Yes	No	No
CIG02	CIG02-9	Vaginal	Male	Full-term	No	116	16.5714	Yes	Yes	No	No
CIG02	CIG02-10	Vaginal	Male	Full-term	No	146	20.8571	Yes	Yes	Yes	No
CIG02	CIG02-11	Vaginal	Male	Full-term	No	178	25.4286	Yes	Yes	Yes	No
CIG03	CIG03-1	Vaginal	Male	Full-term	No	1	0.142857	Yes	No	No	No
CIG03	CIG03-2	Vaginal	Male	Full-term	No	4	0.571429	Yes	No	No	No
CIG03	CIG03-3	Vaginal	Male	Full-term	No	16	2.28571	Yes	No	No	No
CIG03	CIG03-4	Vaginal	Male	Full-term	No	29	4.14286	Yes	No	No	No
CIG03	CIG03-5	Vaginal	Male	Full-term	No	58	8.28571	Yes	No	No	No
CIG03	CIG03-6	Vaginal	Male	Full-term	No	69	9.85714	Yes	No	No	No
CIG03	CIG03-7	Vaginal	Male	Full-term	No	84	12	Yes	No	No	No
CIG03	CIG03-8	Vaginal	Male	Full-term	No	96	13.7143	Yes	No	No	No
CIG03	CIG03-9	Vaginal	Male	Full-term	No	115	16.4286	Yes	No	No	No
CIG03	CIG03-10	Vaginal	Male	Full-term	No	141	20.1429	Yes	Yes	No	No
CIG04	CIG04-1	Vaginal	Male	Full-term	No	2	0.285714	Yes	Yes	No	No
CIG04	CIG04-2	Vaginal	Male	Full-term	No	13	1.85714	Yes	No	No	No
CIG04	CIG04-3	Vaginal	Male	Full-term	No	28	4	Yes	No	No	No
CIG04	CIG04-4	Vaginal	Male	Full-term	No	42	6	Yes	No	No	No
CIG04	CIG04-5	Vaginal	Male	Full-term	No	55	7.85714	Yes	No	No	No
CIG04	CIG04-6	Vaginal	Male	Full-term	No	67	9.57143	Yes	No	No	No
CIG04	CIG04-7	Vaginal	Male	Full-term	No	82	11.7143	Yes	No	No	No
CIG04	CIG04-8	Vaginal	Male	Full-term	No	96	13.7143	Yes	No	No	No
CIG04	CIG04-9	Vaginal	Male	Full-term	No	110	15.7143	Yes	No	No	No
CIG04	CIG04-10	Vaginal	Male	Full-term	No	141	20.1429	Yes	No	No	No
CIG04	CIG04-11	Vaginal	Male	Full-term	No	164	23.4286	Yes	No	Yes	No
CIG05	CIG05-1	Vaginal	Male	Full-term	No	6	0.857143	Yes	Yes	No	No
CIG05	CIG05-2	Vaginal	Male	Full-term	No	17	2.42857	Yes	Yes	No	No
CIG05	CIG05-3	Vaginal	Male	Full-term	No	34	4.85714	Yes	Yes	No	Yes
CIG05	CIG05-4	Vaginal	Male	Full-term	No	52	7.42857	Yes	Yes	No	No
CIG05	CIG05-5	Vaginal	Male	Full-term	No	66	9.42857	Yes	Yes	No	No
CIG05	CIG05-6	Vaginal	Male	Full-term	No	82	11.7143	Yes	Yes	No	No
CIG05	CIG05-7	Vaginal	Male	Full-term	No	96	13.7143	Yes	Yes	No	No
CIG05	CIG05-8	Vaginal	Male	Full-term	No	119	17	Yes	Yes	Yes	No
CIG05	CIG05-9	Vaginal	Male	Full-term	No	133	19	No	Yes	Yes	No
CIG05	CIG05-10	Vaginal	Male	Full-term	No	176	25.1429	No	Yes	Yes	No
CIG05	CIG05-11	Vaginal	Male	Full-term	No	192	27.4286	No	Yes	Yes	No
CIG06	CIG06-1	Vaginal	Female	Full-term	No	2	0.285714	Yes	No	No	No
CIG06	CIG06-2	Vaginal	Female	Full-term	No	14	2	Yes	No	No	No
CIG06	CIG06-3	Vaginal	Female	Full-term	No	29	4.14286	Yes	No	No	No
CIG06	CIG06-4	Vaginal	Female	Full-term	No	41	5.85714	Yes	No	No	No
CIG06	CIG06-5	Vaginal	Female	Full-term	No	56	8	Yes	No	No	No
CIG06	CIG06-6	Vaginal	Female	Full-term	No	68	9.71429	Yes	No	No	No
CIG06	CIG06-7	Vaginal	Female	Full-term	No	83	11.8571	Yes	No	No	No
CIG06	CIG06-8	Vaginal	Female	Full-term	No	93	13.2857	Yes	No	No	No
CIG06	CIG06-9	Vaginal	Female	Full-term	No	109	15.5714	Yes	No	No	No
CIG06	CIG06-10	Vaginal	Female	Full-term	No	137	19.5714	Yes	No	No	No
CIG06	CIG06-11	Vaginal	Female	Full-term	No	165	23.5714	Yes	No	Yes	No
CIG07	CIG07-1	Vaginal	Female	Full-term	No	2	0.285714	Yes	Yes	No	No
CIG07	CIG07-2	Vaginal	Female	Full-term	No	16	2.28571	Yes	Yes	No	No
CIG07	CIG07-3	Vaginal	Female	Full-term	No	30	4.28571	Yes	Yes	No	No
CIG07	CIG07-4	Vaginal	Female	Full-term	No	43	6.14286	Yes	Yes	No	No
CIG07	CIG07-5	Vaginal	Female	Full-term	No	57	8.14286	Yes	Yes	No	No
CIG07	CIG07-6	Vaginal	Female	Full-term	No	71	10.1429	Yes	Yes	No	No
CIG07	CIG07-7	Vaginal	Female	Full-term	No	85	12.1429	Yes	Yes	No	No
CIG07	CIG07-8	Vaginal	Female	Full-term	No	99	14.1429	Yes	Yes	No	No
CIG07	CIG07-9	Vaginal	Female	Full-term	No	112	16	Yes	Yes	No	No
CIG07	CIG07-10	Vaginal	Female	Full-term	No	146	20.8571	Yes	Yes	No	No
CIG07	CIG07-11	Vaginal	Female	Full-term	No	171	24.4286	Yes	Yes	Yes	No
CIG08	CIG08-1	C-section	Female	Preterm	Yes monozygotic with CIG09	6	0.857143	Yes	Yes	No	No
CIG08	CIG08-2	C-section	Female	Preterm	Yes monozygotic with CIG09	19	2.71429	Yes	No	No	No
CIG08	CIG08-3	C-section	Female	Preterm	Yes monozygotic with CIG09	30	4.28571	Yes	No	No	No
CIG08	CIG08-4	C-section	Female	Preterm	Yes monozygotic with CIG09	44	6.28571	Yes	No	No	No
CIG08	CIG08-5	C-section	Female	Preterm	Yes monozygotic with CIG09	56	8	Yes	No	No	No
CIG08	CIG08-6	C-section	Female	Preterm	Yes monozygotic with CIG09	71	10.1429	Yes	No	No	No
CIG08	CIG08-7	C-section	Female	Preterm	Yes monozygotic with CIG09	84	12	Yes	No	No	No
CIG08	CIG08-8	C-section	Female	Preterm	Yes monozygotic with CIG09	99	14.1429	Yes	No	No	No
CIG08	CIG08-9	C-section	Female	Preterm	Yes monozygotic with CIG09	113	16.1429	Yes	No	No	No
CIG08	CIG08-10	C-section	Female	Preterm	Yes monozygotic with CIG09	138	19.7143	Yes	No	No	No
CIG08	CIG08-11	C-section	Female	Preterm	Yes monozygotic with CIG09	168	24	Yes	No	No	No
CIG09	CIG09-1	C-section	Female	Preterm	Yes monozygotic with CIG08	6	0.857143	Yes	Yes	No	No
CIG09	CIG09-2	C-section	Female	Preterm	Yes monozygotic with CIG08	20	2.85714	Yes	No	No	No
CIG09	CIG09-3	C-section	Female	Preterm	Yes monozygotic with CIG08	31	4.42857	Yes	No	No	No
CIG09	CIG09-4	C-section	Female	Preterm	Yes monozygotic with CIG08	44	6.28571	Yes	No	No	No
CIG09	CIG09-5	C-section	Female	Preterm	Yes monozygotic with CIG08	58	8.28571	Yes	No	No	No
CIG09	CIG09-6	C-section	Female	Preterm	Yes monozygotic with CIG08	70	10	Yes	No	No	No
CIG09	CIG09-7	C-section	Female	Preterm	Yes monozygotic with CIG08	86	12.2857	Yes	No	No	No
CIG09	CIG09-8	C-section	Female	Preterm	Yes monozygotic with CIG08	101	14.4286	Yes	No	No	No
CIG09	CIG09-9	C-section	Female	Preterm	Yes monozygotic with CIG08	112	16	Yes	No	No	No
CIG09	CIG09-10	C-section	Female	Preterm	Yes monozygotic with CIG08	138	19.7143	Yes	No	No	No
CIG09	CIG09-11	C-section	Female	Preterm	Yes monozygotic with CIG08	166	23.7143	Yes	No	No	No
CIG10	CIG10-1	Vaginal	Female	Full-term	No	6	0.857143	Yes	No	No	No
CIG10	CIG10-2	Vaginal	Female	Full-term	No	17	2.42857	Yes	No	No	No
CIG10	CIG10-3	Vaginal	Female	Full-term	No	33	4.71429	Yes	No	No	No
CIG10	CIG10-4	Vaginal	Female	Full-term	No	46	6.57143	Yes	No	No	No
CIG10	CIG10-5	Vaginal	Female	Full-term	No	57	8.14286	Yes	No	No	Yes
CIG10	CIG10-6	Vaginal	Female	Full-term	No	76	10.8571	Yes	No	No	No
CIG10	CIG10-7	Vaginal	Female	Full-term	No	87	12.4286	Yes	No	No	No
CIG10	CIG10-8	Vaginal	Female	Full-term	No	107	15.2857	Yes	No	No	No
CIG10	CIG10-9	Vaginal	Female	Full-term	No	111	15.8571	Yes	No	No	No
CIG10	CIG10-10	Vaginal	Female	Full-term	No	131	18.7143	Yes	No	No	No
CIG10	CIG10-11	Vaginal	Female	Full-term	No	162	23.1429	Yes	No	No	No
CIG11	CIG11-1	Vaginal	Male	Full-term	No	3	0.428571	Yes	No	No	No
CIG11	CIG11-2	Vaginal	Male	Full-term	No	17	2.42857	Yes	No	No	No
CIG11	CIG11-3	Vaginal	Male	Full-term	No	32	4.57143	Yes	No	No	No
CIG11	CIG11-4	Vaginal	Male	Full-term	No	47	6.71429	Yes	No	No	No
CIG11	CIG11-5	Vaginal	Male	Full-term	No	61	8.71429	Yes	No	No	No
CIG11	CIG11-6	Vaginal	Male	Full-term	No	75	10.7143	Yes	No	No	No
CIG11	CIG11-7	Vaginal	Male	Full-term	No	91	13	Yes	No	No	No
CIG11	CIG11-8	Vaginal	Male	Full-term	No	107	15.2857	Yes	No	No	No
CIG11	CIG11-9	Vaginal	Male	Full-term	No	121	17.2857	Yes	No	No	No
CIG11	CIG11-10	Vaginal	Male	Full-term	No	150	21.4286	Yes	No	No	No
CIG11	CIG11-11	Vaginal	Male	Full-term	No	178	25.4286	Yes	No	No	No
CIG12	CIG12-1	Vaginal	Male	Full-term	No	3	0.428571	Yes	No	No	No
CIG12	CIG12-2	Vaginal	Male	Full-term	No	16	2.28571	Yes	No	No	No
CIG12	CIG12-3	Vaginal	Male	Full-term	No	29	4.14286	Yes	No	No	No
CIG12	CIG12-4	Vaginal	Male	Full-term	No	43	6.14286	Yes	No	No	No
CIG12	CIG12-5	Vaginal	Male	Full-term	No	59	8.42857	Yes	No	No	No
CIG12	CIG12-6	Vaginal	Male	Full-term	No	72	10.2857	Yes	Yes	No	No
CIG12	CIG12-7	Vaginal	Male	Full-term	No	85	12.1429	Yes	No	No	No
CIG12	CIG12-8	Vaginal	Male	Full-term	No	102	14.5714	Yes	No	No	No
CIG12	CIG12-9	Vaginal	Male	Full-term	No	118	16.8571	Yes	No	No	No
CIG12	CIG12-10	Vaginal	Male	Full-term	No	139	19.8571	Yes	Yes	Yes	No
CIG12	CIG12-11	Vaginal	Male	Full-term	No	170	24.2857	Yes	Yes	Yes	No
CIG13	CIG13-1	Vaginal	Male	Full-term	No	2	0.285714	Yes	No	No	No
CIG13	CIG13-2	Vaginal	Male	Full-term	No	12	1.71429	Yes	No	No	No
CIG13	CIG13-3	Vaginal	Male	Full-term	No	26	3.71429	Yes	No	No	No
CIG13	CIG13-4	Vaginal	Male	Full-term	No	40	5.71429	Yes	No	No	No
CIG13	CIG13-5	Vaginal	Male	Full-term	No	56	8	Yes	No	No	No
CIG13	CIG13-6	Vaginal	Male	Full-term	No	68	9.71429	Yes	No	No	No
CIG13	CIG13-7	Vaginal	Male	Full-term	No	88	12.5714	Yes	No	No	No
CIG13	CIG13-8	Vaginal	Male	Full-term	No	96	13.7143	Yes	No	No	No
CIG13	CIG13-9	Vaginal	Male	Full-term	No	107	15.2857	Yes	No	No	No
CIG13	CIG13-10	Vaginal	Male	Full-term	No	133	19	Yes	No	No	No
CIG13	CIG13-11	Vaginal	Male	Full-term	No	167	23.8571	Yes	No	No	No
CIG14	CIG14-1	Vaginal	Male	Full-term	No	5	0.714286	Yes	No	No	No
CIG14	CIG14-2	Vaginal	Male	Full-term	No	16	2.28571	Yes	No	No	No
CIG14	CIG14-3	Vaginal	Male	Full-term	No	30	4.28571	Yes	No	No	No
CIG14	CIG14-4	Vaginal	Male	Full-term	No	52	7.42857	Yes	No	No	No
CIG14	CIG14-5	Vaginal	Male	Full-term	No	68	9.71429	Yes	No	No	No
CIG14	CIG14-6	Vaginal	Male	Full-term	No	78	11.1429	Yes	No	No	No
CIG14	CIG14-7	Vaginal	Male	Full-term	No	96	13.7143	Yes	No	No	No
CIG14	CIG14-8	Vaginal	Male	Full-term	No	109	15.5714	Yes	No	No	No
CIG14	CIG14-9	Vaginal	Male	Full-term	No	125	17.8571	Yes	No	Yes	No
CIG14	CIG14-10	Vaginal	Male	Full-term	No	146	20.8571	Yes	No	Yes	No
CIG14	CIG14-11	Vaginal	Male	Full-term	No	166	23.7143	Yes	No	Yes	No
CIG15	CIG15-1	Vaginal	Male	Full-term	No	1	0.142857	Yes	No	No	No
CIG15	CIG15-2	Vaginal	Male	Full-term	No	13	1.85714	Yes	Yes	No	No
CIG15	CIG15-3	Vaginal	Male	Full-term	No	30	4.28571	Yes	Yes	No	No
CIG15	CIG15-4	Vaginal	Male	Full-term	No	44	6.28571	No	Yes	No	No
CIG15	CIG15-5	Vaginal	Male	Full-term	No	58	8.28571	No	Yes	No	No
CIG15	CIG15-6	Vaginal	Male	Full-term	No	72	10.2857	No	Yes	No	No
CIG15	CIG15-7	Vaginal	Male	Full-term	No	84	12	No	Yes	No	No
CIG15	CIG15-8	Vaginal	Male	Full-term	No	100	14.2857	No	Yes	No	No
CIG15	CIG15-9	Vaginal	Male	Full-term	No	113	16.1429	No	Yes	No	No
CIG15	CIG15-10	Vaginal	Male	Full-term	No	141	20.1429	No	Yes	Yes	No
CIG15	CIG15-11	Vaginal	Male	Full-term	No	167	23.8571	No	Yes	Yes	No
CIG16	CIG16-1	Vaginal	Male	Full-term	No	6	0.857143	Yes	No	No	No
CIG16	CIG16-2	Vaginal	Male	Full-term	No	19	2.71429	Yes	No	No	No
CIG16	CIG16-3	Vaginal	Male	Full-term	No	40	5.71429	Yes	No	No	No
CIG16	CIG16-4	Vaginal	Male	Full-term	No	56	8	Yes	No	No	No
CIG16	CIG16-5	Vaginal	Male	Full-term	No	72	10.2857	Yes	No	No	No
CIG16	CIG16-6	Vaginal	Male	Full-term	No	88	12.5714	Yes	No	No	Yes
CIG16	CIG16-7	Vaginal	Male	Full-term	No	103	14.7143	Yes	No	No	No
CIG16	CIG16-8	Vaginal	Male	Full-term	No	117	16.7143	Yes	No	No	No
CIG16	CIG16-9	Vaginal	Male	Full-term	No	172	24.5714	Yes	No	No	No
CIG17	CIG17-1	Vaginal	Male	Full-term	No	2	0.285714	Yes	No	No	No
CIG17	CIG17-2	Vaginal	Male	Full-term	No	15	2.14286	Yes	No	No	No
CIG17	CIG17-3	Vaginal	Male	Full-term	No	30	4.28571	Yes	No	No	No
CIG17	CIG17-4	Vaginal	Male	Full-term	No	51	7.28571	Yes	No	No	No
CIG17	CIG17-5	Vaginal	Male	Full-term	No	57	8.14286	Yes	No	No	No
CIG17	CIG17-6	Vaginal	Male	Full-term	No	73	10.4286	Yes	No	No	No
CIG17	CIG17-7	Vaginal	Male	Full-term	No	84	12	Yes	No	No	No
CIG17	CIG17-8	Vaginal	Male	Full-term	No	97	13.8571	Yes	No	No	No
CIG17	CIG17-9	Vaginal	Male	Full-term	No	110	15.7143	Yes	No	No	No
CIG17	CIG17-10	Vaginal	Male	Full-term	No	139	19.8571	Yes	No	No	No
CIG18	CIG18-1	Vaginal	Female	Full-term	Yes monozygotic with CIG19	4	0.571429	Yes	Yes	No	No
CIG18	CIG18-2	Vaginal	Female	Full-term	Yes monozygotic with CIG19	15	2.14286	Yes	No	No	No
CIG18	CIG18-3	Vaginal	Female	Full-term	Yes monozygotic with CIG19	34	4.85714	Yes	No	No	No
CIG18	CIG18-4	Vaginal	Female	Full-term	Yes monozygotic with CIG19	47	6.71429	Yes	No	No	No
CIG18	CIG18-5	Vaginal	Female	Full-term	Yes monozygotic with CIG19	60	8.57143	Yes	No	No	No
CIG18	CIG18-6	Vaginal	Female	Full-term	Yes monozygotic with CIG19	77	11	Yes	No	No	No
CIG18	CIG18-7	Vaginal	Female	Full-term	Yes monozygotic with CIG19	87	12.4286	Yes	No	No	No
CIG18	CIG18-8	Vaginal	Female	Full-term	Yes monozygotic with CIG19	101	14.4286	Yes	No	No	No
CIG18	CIG18-9	Vaginal	Female	Full-term	Yes monozygotic with CIG19	118	16.8571	Yes	No	No	No
CIG18	CIG18-10	Vaginal	Female	Full-term	Yes monozygotic with CIG19	143	20.4286	Yes	No	Yes	No
CIG18	CIG18-11	Vaginal	Female	Full-term	Yes monozygotic with CIG19	172	24.5714	Yes	No	Yes	No
CIG19	CIG19-1	Vaginal	Female	Full-term	Yes monozygotic with CIG18	4	0.571429	Yes	Yes	No	No
CIG19	CIG19-2	Vaginal	Female	Full-term	Yes monozygotic with CIG18	15	2.14286	Yes	No	No	No
CIG19	CIG19-3	Vaginal	Female	Full-term	Yes monozygotic with CIG18	34	4.85714	Yes	No	No	No
CIG19	CIG19-4	Vaginal	Female	Full-term	Yes monozygotic with CIG18	47	6.71429	Yes	No	No	No
CIG19	CIG19-5	Vaginal	Female	Full-term	Yes monozygotic with CIG18	60	8.57143	Yes	No	No	No
CIG19	CIG19-6	Vaginal	Female	Full-term	Yes monozygotic with CIG18	77	11	Yes	No	No	No
CIG19	CIG19-7	Vaginal	Female	Full-term	Yes monozygotic with CIG18	89	12.7143	Yes	No	No	No
CIG19	CIG19-8	Vaginal	Female	Full-term	Yes monozygotic with CIG18	102	14.5714	Yes	No	No	No
CIG19	CIG19-9	Vaginal	Female	Full-term	Yes monozygotic with CIG18	116	16.5714	Yes	No	No	No
CIG19	CIG19-10	Vaginal	Female	Full-term	Yes monozygotic with CIG18	146	20.8571	Yes	No	Yes	No
CIG19	CIG19-11	Vaginal	Female	Full-term	Yes monozygotic with CIG18	173	24.7143	Yes	No	Yes	No
CIG20	CIG20-1	Vaginal	Male	Full-term	No	1	0.142857	Yes	No	No	No
CIG20	CIG20-2	Vaginal	Male	Full-term	No	15	2.14286	Yes	No	No	No
CIG20	CIG20-3	Vaginal	Male	Full-term	No	29	4.14286	Yes	No	No	No
CIG20	CIG20-4	Vaginal	Male	Full-term	No	42	6	Yes	No	No	No
CIG20	CIG20-5	Vaginal	Male	Full-term	No	55	7.85714	Yes	No	No	No
CIG20	CIG20-6	Vaginal	Male	Full-term	No	81	11.5714	Yes	No	No	No
CIG20	CIG20-7	Vaginal	Male	Full-term	No	84	12	Yes	No	No	No
CIG20	CIG20-8	Vaginal	Male	Full-term	No	96	13.7143	Yes	No	No	No
CIG20	CIG20-9	Vaginal	Male	Full-term	No	109	15.5714	Yes	No	No	No
CIG20	CIG20-10	Vaginal	Male	Full-term	No	142	20.2857	Yes	No	Yes	No
CIG21	CIG21-1	Vaginal	Female	Full-term	No	6	0.857143	Yes	No	No	No
CIG21	CIG21-2	Vaginal	Female	Full-term	No	18	2.57143	Yes	No	No	No
CIG21	CIG21-3	Vaginal	Female	Full-term	No	31	4.42857	Yes	No	No	No
CIG21	CIG21-4	Vaginal	Female	Full-term	No	43	6.14286	Yes	No	No	No
CIG21	CIG21-5	Vaginal	Female	Full-term	No	55	7.85714	Yes	No	No	No
CIG21	CIG21-6	Vaginal	Female	Full-term	No	73	10.4286	Yes	No	No	No
CIG21	CIG21-7	Vaginal	Female	Full-term	No	82	11.7143	Yes	No	No	No
CIG21	CIG21-8	Vaginal	Female	Full-term	No	96	13.7143	Yes	No	No	No
CIG21	CIG21-9	Vaginal	Female	Full-term	No	113	16.1429	Yes	No	No	No
CIG21	CIG21-10	Vaginal	Female	Full-term	No	134	19.1429	Yes	No	No	No
CIG21	CIG21-11	Vaginal	Female	Full-term	No	165	23.5714	Yes	No	Yes	No
CIG22	CIG22-1	Vaginal	Female	Full-term	No	5	0.714286	Yes	No	No	No
CIG22	CIG22-2	Vaginal	Female	Full-term	No	14	2	Yes	No	No	No
CIG22	CIG22-3	Vaginal	Female	Full-term	No	28	4	Yes	No	No	No
CIG22	CIG22-4	Vaginal	Female	Full-term	No	41	5.85714	Yes	No	No	No
CIG22	CIG22-5	Vaginal	Female	Full-term	No	55	7.85714	Yes	No	No	No
CIG22	CIG22-6	Vaginal	Female	Full-term	No	69	9.85714	Yes	No	No	No
CIG22	CIG22-7	Vaginal	Female	Full-term	No	83	11.8571	Yes	No	No	No
CIG22	CIG22-8	Vaginal	Female	Full-term	No	93	13.2857	Yes	No	No	No
CIG22	CIG22-9	Vaginal	Female	Full-term	No	109	15.5714	Yes	No	No	No
CIG22	CIG22-10	Vaginal	Female	Full-term	No	137	19.5714	Yes	No	No	No
CIG22	CIG22-11	Vaginal	Female	Full-term	No	165	23.5714	Yes	No	No	No
CIG23	CIG23-1	Vaginal	Female	Full-term	No	3	0.428571	Yes	No	No	No
CIG23	CIG23-2	Vaginal	Female	Full-term	No	16	2.28571	Yes	No	No	No
CIG23	CIG23-3	Vaginal	Female	Full-term	No	29	4.14286	Yes	No	No	No
CIG23	CIG23-4	Vaginal	Female	Full-term	No	42	6	Yes	No	No	No
CIG23	CIG23-5	Vaginal	Female	Full-term	No	56	8	Yes	No	No	No
CIG23	CIG23-6	Vaginal	Female	Full-term	No	69	9.85714	Yes	No	No	No
CIG23	CIG23-7	Vaginal	Female	Full-term	No	83	11.8571	Yes	No	No	No
CIG23	CIG23-8	Vaginal	Female	Full-term	No	99	14.1429	Yes	No	No	No
CIG23	CIG23-9	Vaginal	Female	Full-term	No	114	16.2857	Yes	No	No	No
CIG23	CIG23-10	Vaginal	Female	Full-term	No	152	21.7143	Yes	No	No	No
CIG23	CIG23-11	Vaginal	Female	Full-term	No	176	25.1429	Yes	No	Yes	No
CIG24	CIG24-1	Vaginal	Female	Full-term	No	2	0.285714	Yes	No	No	No
CIG24	CIG24-2	Vaginal	Female	Full-term	No	16	2.28571	Yes	No	No	No
CIG24	CIG24-3	Vaginal	Female	Full-term	No	30	4.28571	Yes	No	No	No
CIG24	CIG24-4	Vaginal	Female	Full-term	No	43	6.14286	Yes	No	No	No
CIG24	CIG24-5	Vaginal	Female	Full-term	No	58	8.28571	Yes	No	No	No
CIG24	CIG24-6	Vaginal	Female	Full-term	No	71	10.1429	Yes	No	No	No
CIG24	CIG24-7	Vaginal	Female	Full-term	No	84	12	Yes	No	No	No
CIG24	CIG24-8	Vaginal	Female	Full-term	No	100	14.2857	Yes	No	No	No
CIG24	CIG24-9	Vaginal	Female	Full-term	No	111	15.8571	Yes	No	No	No
CIG24	CIG24-10	Vaginal	Female	Full-term	No	139	19.8571	Yes	No	No	No
CIG24	CIG24-11	Vaginal	Female	Full-term	No	170	24.2857	Yes	No	No	No
CIG25	CIG25-1	Vaginal	Female	Full-term	No	4	0.571429	Yes	No	No	No
CIG25	CIG25-2	Vaginal	Female	Full-term	No	18	2.57143	Yes	No	No	No
CIG25	CIG25-3	Vaginal	Female	Full-term	No	30	4.28571	Yes	No	No	No
CIG25	CIG25-4	Vaginal	Female	Full-term	No	46	6.57143	Yes	No	No	No
CIG25	CIG25-5	Vaginal	Female	Full-term	No	70	10	Yes	No	No	No
CIG25	CIG25-6	Vaginal	Female	Full-term	No	86	12.2857	Yes	No	No	No
CIG25	CIG25-7	Vaginal	Female	Full-term	No	100	14.2857	Yes	No	No	No
CIG25	CIG25-8	Vaginal	Female	Full-term	No	119	17	Yes	No	No	No
CIG25	CIG25-9	Vaginal	Female	Full-term	No	127	18.1429	Yes	No	No	No
CIG25	CIG25-10	Vaginal	Female	Full-term	No	141	20.1429	Yes	No	Yes	No
CIG25	CIG25-11	Vaginal	Female	Full-term	No	153	21.8571	Yes	No	Yes	No

## Sheet: 2b
Supplementary Data 2b. Cohort characteristics of CIG cohort study participants (n=25)
Parameter		CIG (n = 25)
Term of birth
	Full term	23 (92.0%)
	Preterm	2 (8.0%)
Mode of delivery
	Vaginal	23 (92.0%)
	C-section	2 (8.0%)
Sex
	Male	13 (52.0%)
	Female	12 (48.0%)
Antibiotics during study
	Yes	3 (12.0%)
	No	22 (88.0%)
Age at sampling point (median days [IQR])
	T1 (n = 25)	4 [2-6]
	T2 (n = 25)	16 [15-18]
	T3 (n = 25)	30 [29-34]
	T4 (n = 25)	44 [42-47]
	T5 (n = 25)	58 [56-61]
	T6 (n = 25)	72 [69-78]
	T7 (n = 25)	85 [84-90]
	T8 (n = 25)	100 [96-107]
	T9 (n = 25)	113 [111-120]
	T10 (n = 24)	141 [138-146]
	T11 (n = 20)	168 [165-173]
Breastfed at sampling points
	T1 (n = 25)	25 (100.0%)
	T2 (n = 25)	25 (100.0%)
	T3 (n = 25)	25 (100.0%)
	T4 (n = 25)	24 (96.0%)
	T5 (n = 25)	24 (96.0%)
	T6 (n = 25)	24 (96.0%)
	T7 (n = 25)	24 (96.0%)
	T8 (n = 25)	24 (96.0%)
	T9 (n = 25)	23 (92.0%)
	T10 (n = 24)	21 (87.5%)
	T11 (n = 20)	18 (90.0%)
Formulafed at sampling points
	T1 (n = 25)	7 (28.0%)
	T2 (n = 25)	4 (16.0%)
	T3 (n = 25)	3 (12.0%)
	T4 (n = 25)	3 (12.0%)
	T5 (n = 25)	3 (12.0%)
	T6 (n = 25)	6 (24.0%)
	T7 (n = 25)	4 (16.0%)
	T8 (n = 25)	4 (16.0%)
	T9 (n = 25)	5 (20.0%)
	T10 (n = 24)	7 (29.2%)
	T11 (n = 20)	5 (25.0%)
Consumption of solid foods at sampling points
	T1 (n = 25)	0
	T2 (n = 25)	0
	T3 (n = 25)	0
	T4 (n = 25)	0
	T5 (n = 25)	0
	T6 (n = 25)	0
	T7 (n = 25)	0
	T8 (n = 25)	1 (4.0%)
	T9 (n = 25)	3 (12.0%)
	T10 (n = 24)	10 (41.7%)
	T11 (n = 20)	13 (65.0%)

## Sheet: 2c
Supplementary Data 2c. Bacterial taxa assignment in CIG cohort study
OTU Ids	Relative abundance (%)	Standard deviation	Prevalence (%)	1st BLAST hit# [Identity %]	GreenGenes taxonomy	Assigned taxonomy
OTU_1	38.4691	40.8635	91.7012	Bifidobacterium longum 100%	g__Bifidobacterium; s__longum	B. longum
OTU_2	9.11838	22.0421	54.7718	Bifidobacterium breve 100%	g__Bifidobacterium; s__breve	B. breve
OTU_3	7.94754	17.6	75.1037	Bifidobacterium bifidum 100%	g__Bifidobacterium; s_bifidum	B. bifidum
OTU_4	6.37007	17.1947	48.5477	Bifidobacterium catenulatum 100%; Bifidobacterium pseudocatnulatum 100%; Bifidobacterium kashiwanohense 100%	g__Bifidobacterium	B. catenulatum group
OTU_5	5.47675	17.5588	38.5892	Clostridium neonatale 100%	g__Clostridium; s__neonatale	C. neonatale
OTU_9/132	4.40554	13.757	81.7427	Escherichia coli 100% / Escherichia coli 99%	g__Escherichia; s__coli/f__Enterobacteriaceae	E. coli
OTU_17/24/246/349/446	2.39898	8.82298	33.61	Klebsiella pneumoniae 100% / Klebsiella variicola 99% / Klebsiella pneumoniae 99% / Klebsiella variicola 99% / Klebsiella pneumoniae 97%	g__Klebsiella; s__/g__Klebsiella; s__/g__Klebsiella; s__/g__Klebsiella; s__/g__Klebsiella; s__	Klebsiella spp.
OTU_8	2.03477	8.70659	32.7801	Ruminococcus gnavus 100%	g__[Ruminococcus]; s__gnavus	R. gnavus
OTU_10	1.90473	5.57006	92.1162	Streptococcus salivarius 100%	g__Streptococcus; s__	S. salivarius
OTU_7	1.6455	10.5536	24.0664	Bifidobacterium dentium 99%	g__Bifidobacterium; s__	B. dentium
OTU_25	1.50367	6.8902	48.5477	multiple Enterococcus spp. 100%	g__Enterococcus; s__	Enterococcus spp.
OTU_6	1.43439	8.08602	24.0664	Erysipeloclostridium ramosum 100%	f__Erysipelotrichaceae; g__; s__	E. ramosum
OTU_13	1.36762	7.51505	15.3527	Veillonella ratti 100%	g__Veillonella; s__	V. ratti
OTU_21/26/40	1.29703	6.23444	36.9295	Bacteroides dorei 99% / Bacteroides vulgatus 98% / Bacteroides vulgatus 99%	g__Bacteroides; s__/g__Bacteroides; s__/g__Bacteroides; s__	B. dorei/vulgatus
OTU_18/224/237/424	1.2735	5.29484	34.4398	Parabacteroides diastonis 99% / Parabacteroides diastonis 98% / Parabacteroides diastonis 97% / Parabacteroides diastonis 97%	g__Parabacteroides; s__distasonis/g__Parabacteroides; s__distasonis/g__Parabacteroides; s__distasonis/g__Parabacteroides; s__distasonis	P. diastonis
OTU_12	1.18637	9.02876	21.5768	C. hathewayi 100%	f__Lachnospiraceae	C. hathewayi
OTU_11	1.13773	5.01502	26.556	C. aerofaciens 100%	g__Collinsella; s__aerofaciens	C. aerofaciens
OTU_33/37/120/320	0.96728	6.31946	47.3029	multiple Clostridium spp. 100% / Clostridium paraputrificum 100% / multiple Clostridium spp. 99% / multiple Clostridium spp. 99%	f__Clostridiaceae; g__SMB53; s__/f__Clostridiaceae; g__Clostridium/f__Clostridiaceae/f__Clostridiaceae; g__Clostridium; s__botulinum	Clostridium spp.
OTU_131/244	0.931522	6.08493	24.8963	multiple Lachnospiraceae spp. 100%	f__Lachnospiraceae/f__Lachnospiraceae	Lachnospiraceae spp.
OTU_23/31	0.798875	1.97589	95.4357	multiple Streptococcus spp. 99% /multiple Streptococcus spp. 100%	g__Streptococcus; s__/g__Streptococcus; s__infantis	Streptococcus spp.
OTU_16	0.734316	3.94278	78.8382	Staphylococcus epidermidis 100%	g__Staphylococcus; s__epidermidis	S. epidermidis
OTU_32/219	0.589414	3.09287	71.3693	Veillonella dispar 99% / Veilonella parvula 99%; Veillonella dispar 99%	g__Veillonella; s__dispar/g__Veillonella; s__dispar	V. dispar/parvula
OTU_14	0.573775	1.39166	49.7925	Lactobacillus rhamnosus 100%; Lactobacillus casei 100%; Lactobacillus paracasei 100%	g__Lactobacillus; s__zeae	L. rhamnosus/casei/paracasei
OTU_19	0.480455	1.65777	52.6971	Enterococcus faecalis 100%	g__Enterococcus; s__	E. faecalis
OTU_20	0.446195	3.17102	17.8423	Bacteroides fragilis 100%	g__Bacteroides; s__fragilis	B. fragilis
OTU_15	0.369838	2.01447	17.0124	Actinomyces urogenitalis 100%	g__Actinomyces; s__	A. urogenitalis
OTU_27	0.362046	1.91969	28.6307	Clostridium perfringens 100%	g__Clostridium; s__perfringens	C. perfringens
OTU_159	0.357619	1.83445	63.0705	Staphylococcus aureus 100%	g__Staphylococcus; s__aureus	S. aureus
OTU_29	0.310114	2.66852	11.2033	Citrobacter freundii 100%	g__Citrobacter; s__	C. freundii
OTU_28	0.235287	1.90731	4.97925	Bifidobacterium scardovii 99%	g__Bifidobacterium; s__	B. scardovii
OTU_22	0.225623	1.46983	15.3527	Bacteroides thetaiotaomicron 100%	g__Bacteroides; s__ovatus	B. thetaiotaomicron
OTU_443	0.204614	2.10583	46.473	Staphylococcus saprophyticus 100%	g__Staphylococcus; s__saprophyticus	S. saprophyticus
OTU_35	0.185569	1.26705	22.8216	Propionibacterium acne 100%	g__Propionibacterium; s__	P. acne
OTU_30	0.152436	0.541824	41.9087	Eggertella lenta 100%	g__Eggerthella; s__lenta	E. lenta
OTU_174	0.150746	1.18162	8.29876	Bifidobacterium adolescentis 100%	g__Bifidobacterium; s__adolescentis	B. adolescentis
OTU_141	0.14495	1.48968	21.9917	Enterobacter cloacae 99%	g__Enterobacter; s__cloacae	E. cloacae
OTU_43	0.11103	1.35933	11.2033	Blautia obeum 100%; Blautia luti 100%; Blautia wexlerae 100%	g__Blautia; s__obeum	Blautia obeum/luti/wexlerae
OTU_34	0.101638	0.931289	7.05394	multiple Enterobacteriaceae spp. 100%	f__Enterobacteriaceae	Enterobacteriaceae spp.
OTU_47	0.0852682	0.835579	5.80913	Bifidobacterium animalis 100%; Bifidobacterium pseudolongum 100%	g__Bifidobacterium; s__pseudolongum	B. animalis/pseudolongum
#BLAST against the 16S rRNA Database at NCBI

## Sheet: 2d
Supplementary Data 2d. Faecal concentrations of aromatic amino acids and their derivatives in the CIG cohort study
Sample ID	Tyrosine metabolites (nmol/g faeces)					Phenylalanine metabolites (nmol/g faeces)				Tryptophan metabolites (nmol/g faeces)
	Tyrosine	Tyramine	4-hydroxyphenyllactic acid	4-hydroxyphenylacetic acid	4-hydroxyphenylpropionic acid	Phenylalanine	Phenyllactic acid	Phenylacetic acid	Phenylpropionic acid	Tryptophan	Tryptamine	Kynurenine	Kynurenic acid	Xanthurenic acid	Indolelactic acid	Indoleacetic acid	Indolepropionic acid	Indolealdehyde	Indoleethanol
CIG01.1	307.37	512.827	31.1515	0	0	333.587	50.4043	0	0	154.909	0	0.0451323	4.87759	0.409002	7.30959	0	0	0	0
CIG01.2	318.299	10.8697	63.4701	0	0	410.922	42.5857	0	0	149.143	0	0.562682	7.12478	0.697758	76.631	0	0	0	0
CIG01.3	304.928	13.6274	74.4779	0	0	362.079	36.031	0	0	114.91	0	0.281888	5.2961	0.702101	51.6364	0	0	0	0
CIG01.4	153.14	149.85	36.0781	34.274	0	221.047	35.2014	0	0	77.4189	0	0.356357	4.81487	0.440854	77.3892	1.87457	0	0.270302	0
CIG01.5	227.203	5.35565	32.0807	0	0	256.94	15.005	0	0	94.7441	0	0.286014	1.89318	0.397324	32.7854	0.358066	0	0	0
CIG01.6	236.3	24.1733	47.5287	0	0	319.307	21.8604	0	0	116.884	0	0.384069	1.20863	0.737852	48.0704	0	0	0	0
CIG01.7	140.808	76.1956	65.9392	0	0	186.895	32.8879	0	0	52.5898	0	0.342486	5.34596	0.889189	65.2835	0	0	0	0
CIG01.8	194.819	165.153	47.3386	0	0	354.409	73.4305	0	0	120.446	0	0.259325	2.51299	0.462041	55.6221	0	0	0.259155	0
CIG01.9	76.5594	699.795	40.8066	13.9239	0	337.095	103.876	24.0016	0	173.108	0	0.290634	2.40603	1.79512	152.569	1.05165	0	1.00232	0
CIG01.10	215.528	423.435	93.1156	132.478	22.7953	287.012	38.3544	100.974	18.7018	92.1479	0	0.164243	1.83126	1.08343	156.604	5.03301	8.02938	3.29269	0
CIG02.1	803.466	11.8486	179.202	80.6089	0	383.05	116.509	105.962	0	205.003	0.279179	0.540421	5.58768	1.27318	147.409	0.774415	0	2.64838	0
CIG02.2	388.671	4.07255	15.4419	37.1219	0	295.007	23.7257	24.382	0	281.455	0.473312	0.625056	6.07337	0.948467	48.7867	0.899846	0	4.04285	0
CIG02.3	464.927	105.316	33.5894	57.5348	0	302.308	36.8399	31.0601	0	332.791	0.247035	0.85615	24.4435	1.76122	96.6955	1.22275	0	5.7448	0
CIG02.4	412.647	29.3975	58.4903	11.0609	0	297.801	38.0275	7.14943	0	234.943	0	0.237885	17.5768	1.22864	100.519	0.447928	0	4.86737	0
CIG02.5	322.518	0	141.109	13.3404	0	413.916	120.832	42.2169	0	193.084	0.00503058	0.0860429	22.5058	1.78843	121.564	0.394097	0	3.85809	0
CIG02.6	312.318	169.438	43.6114	0	0	317	23.9136	12.9467	0	305.654	0	0.1385	7.4996	1.00525	72.9088	0.125088	0	1.03458	0
CIG02.7	312.13	0	63.4737	117.834	0	318.852	112.729	154.923	0	252.775	0	0.142793	15.7768	1.96441	137.781	0.847545	0	6.94718	0
CIG02.8	314.322	0	33.9235	0	0	268.248	21.6899	0	0	83.5005	0	0.272254	2.10039	0.505249	47.1527	0.948864	0	0.703968	0
CIG02.9	228.315	0.248076	80.3764	0	0	240.444	31.8592	0	0	132.874	0	0.0837184	5.11019	1.147	108.512	0	0	1.11768	0
CIG02.10	604.54	743.64	96.3047	0	0	425.109	123.135	31.5874	0	265.613	0	0.160223	18.8664	4.94316	155.473	1.23141	0	2.73182	0
CIG02.11	68.4827	4.33348	28.5268	0	0	60.8429	8.53459	0	0	17.5886	0	0.153408	3.34351	0.758859	40.4138	0.204276	0	0.372982	0
CIG03.1	50.9931	0	0	0	0	37.0816	0	0	0	23.9995	0	0	15.5385	1.76697	0	0	0	0	0
CIG03.2	177.657	26.1901	45.6934	19.5775	0	208.657	6.24324	9.62355	0	147.545	0	0.0812593	2.67408	0.355968	43.3119	0	0	1.45134	0
CIG03.3	192.703	0	7.58163	19.3948	0	176.069	5.51126	10.1886	0	92.4939	0	0.0953508	2.47421	0.364083	25.8522	0	0	1.50728	0
CIG03.4	92.0823	0	8.38708	0	0	90.8204	3.59057	0	0	51.5898	0	0.023606	2.89859	0.221343	11.5247	0	0	2.12798	0
CIG03.5	NA	NA	NA	NA	NA	NA	NA	NA	NA	NA	NA	NA	NA	NA	NA	NA	NA	NA	NA
CIG03.6	190.883	0	24.4417	0	0	215.991	9.87299	0	0	38.9581	0	0.293559	3.86059	0.3706	24.7658	0	0	0	0
CIG03.7	172.394	0	49.1409	0	0	185.883	15.2336	0	0	34.684	0	0.342404	6.83787	0.48376	33.934	0	0	0	0
CIG03.8	219.384	0	67.4318	0	0	194.646	17.0593	0	0	94.4569	0	0.794155	7.87781	0.651016	69.2354	0	0	0.39451	0
CIG03.9	183.286	0	35.0896	0	0	171.642	9.04015	0	0	45.5138	0	0.796739	2.17774	0.140454	38.6807	0	0	0	0
CIG03.10	168.79	0	48.9672	0	0	185.82	20.2569	0	0	54.7072	0	0.157091	5.2882	0.603626	59.1588	0	0	0	0
CIG04.1	34.8038	134	5.36355	0	0	137.553	13.7519	0	0	22.8552	0	0	3.02347	0.851947	11.8839	0.648099	0	0	0
CIG04.2	242.65	52.8117	102.402	0	0	270.516	71.9167	0	0	119.284	0	0	2.03375	0	42.9253	0.882007	0	2.15624	0
CIG04.3	147.061	4.80002	101.836	0	0	150.27	91.3339	0	0	42.0292	0	0	1.7504	0.0412682	38.135	0.486808	0	0.771418	0
CIG04.4	268.649	12.8711	133.279	0	0	223.429	80.4078	0	0	59.4334	0	0	1.94795	0.130672	38.7366	0.488988	0	1.75803	0
CIG04.5	143.801	221.18	130.576	0	13.6487	199.955	90.1791	0	0	73.1521	0	0	2.40607	0.29477	86.4802	0	0	0.552384	0
CIG04.6	185.064	863.129	56.2324	22.5543	42.1236	386.12	43.6763	0	43.6173	161.84	0	0.0809567	3.84479	0.590642	57.8005	0	0.758036	0.122003	0
CIG04.7	189.671	1281.6	67.0811	51.2267	73.7123	399.156	51.3068	0	94.3338	181.064	0	0.338605	5.90768	0.727446	97.6358	0	1.44864	0	0
CIG04.8	206.98	552.283	75.9327	102.879	121.303	272.771	77.2432	42.5105	181.623	118.188	0	0	5.88816	1.07159	124.599	0	1.86059	0.686043	0
CIG04.9	152.242	1331.48	79.9283	51.4212	91.701	311.738	41.7286	0	69.2965	149.066	0	0.0294799	5.402	0.936194	47.7229	0	2.43918	0.305332	0
CIG04.10	209.055	615.047	76.6172	143.696	131.59	317.833	48.1065	55.425	174.078	121.857	0	0	9.18953	2.4361	109.743	0.404207	11.1887	3.64508	0
CIG04.11	182.612	487.972	45.4024	102.588	72.345	208.67	41.327	26.715	107.367	110.372	0	0	5.84874	1.88011	105.153	0	2.28826	0.493731	0
CIG05.1	442.525	0	40.2355	0	0	334.894	51.1915	0	0	194.991	0	0.145377	1.18483	0.236809	32.7909	0.627731	0	0.927446	0
CIG05.2	207.679	0	28.2975	0	0	222.35	13.657	0	0	55.3162	0	0.163705	1.73809	0.300453	19.7013	0.174786	0	0.737228	0
CIG05.3	430.065	0	7.84461	0	0	310.384	18.635	0	0	140.71	0	0.360477	0.946503	0.196793	1.76411	0.0933554	0	0.885685	0
CIG05.4	459.153	0	17.3591	0	0	312.393	34.6538	6.778	0	218.345	0	0.238524	3.94405	0.408154	39.6583	0.279073	0	1.53928	0
CIG05.5	579.308	0	30.7095	0	0	393.346	70.9908	8.77947	0	187.487	0	0.4575	4.16266	0.487362	31.7479	0	0	0.677955	0
CIG05.6	114.756	0	10.9057	34.4788	0	95.4274	21.4994	9.35516	0	23.2274	0	0.30353	2.39602	0.412897	19.7195	0	0	0.757805	0
CIG05.7	308.61	0	33.5495	206.424	7.4371	254.267	17.9123	146.487	0	109.277	0	0.359695	5.72462	0.536107	110.312	11.3659	1.49574	3.04948	0
CIG05.8	494.374	7.1558	32.8396	50.7382	0	348.658	54.6855	81.4676	0	234.87	0	0.625892	6.1755	0.775908	99.7301	1.39632	0	3.317	0
CIG05.9	448.329	0	44.5161	115.37	0	266.824	73.4244	131.073	0	156.882	0	0.282383	2.17908	0.607652	39.5917	1.52879	0	1.24898	0
CIG05.10	318.735	33.4578	0	434.644	0	219.23	7.13699	199.534	0	73.0577	18.7213	0.228654	9.83413	0.748199	2.72637	13.0514	0	4.19048	0
CIG05.11	418.477	27.615	3.326	396.366	27.3895	238.531	38.0569	212.641	7.82081	147.94	19.4796	0.259368	5.57045	0.952742	15.2659	14.5553	0	2.28698	0.605813
CIG06.1	26.6446	166.131	26.9263	19.5143	0	57.4066	6.9406	0	0	29.4608	0	0.0748187	4.01834	0.660579	37.106	0	0	0.819055	0
CIG06.2	172.22	0	94.3682	0	0	189.384	8.59278	0	0	55.8565	0	0.196441	8.08957	1.2819	22.5787	0	0	0.677094	0
CIG06.3	303.289	84.5078	143.252	0	0	295.609	54.7883	0	0	138.329	0	0.860093	17.0261	1.49477	78.7014	0	0	1.22036	0
CIG06.4	147.712	0	55.7549	0	0	141.743	11.3772	0	0	33.2413	0	1.03394	6.2739	0.606863	16.6103	0	0	0	0
CIG06.5	139.492	547.754	111.092	30.4833	0	396.483	132.01	0	0	112.364	0	0.930642	16.6479	0.835185	102.238	0	0	0	0
CIG06.6	278.388	461.119	76.3773	0	0	418.13	51.348	0	0	158.6	0	0.862187	12.1758	0.618083	55.6149	0	0	0.665714	0
CIG06.7	201.567	670.58	105.486	24.0738	0	390.945	92.1331	2.68445	0	203.304	0	0.57211	9.85655	0.707482	97.3308	0	0	1.11507	0
CIG06.8	176.221	474.311	100.118	15.5941	0	372.78	100.761	0	0	134.941	0	0.475606	11.1532	0.877682	100.691	0	0	0	0
CIG06.9	182.084	7.25947	41.8585	0	0	208.777	10.1237	0	0	53.7693	0	0.39402	4.62379	0.671546	20.5872	0	0	0	0
CIG06.10	352.19	108.369	66.2536	0	0	373.899	42.7438	0	0	120.532	0	0.42265	9.3458	0.841195	44.7604	0	0	0	0
CIG06.11	131.037	99.7625	81.5645	0	0	239.828	43.4673	0	0	46.3867	0	0.421771	12.9397	0.842516	60.478	0	0	0	0
CIG07.1	257.702	64.4574	0	0	0	432.352	0	0	0	232.658	0	0.371096	3.2778	0.587337	0	0	0	0	0
CIG07.2	117.672	0	0	0	0	124.523	5.27515	2.29636	43.8699	28.2618	0.12788	0	2.33945	0.398431	0.0627504	0	0	0.411808	0
CIG07.3	770.819	0	0	0	0	655.618	24.0846	0	0	188.81	0	0.607905	6.12018	0.88085	0.998986	0	0	0.568021	0
CIG07.4	403.945	0	4.26134	239.682	0	276.474	5.67224	33.3082	0	54.2659	0	0.0167955	3.7064	0.315572	1.22236	0.646603	0	0.932013	0
CIG07.5	921.32	0	41.87	0	0	519.021	43.5632	0	0	123.469	0	0.244268	5.64021	0.737642	2.98372	0	0	0.350758	0
CIG07.6	663.646	0	2.11269	192.715	0	528.737	5.88849	81.2702	0	149.779	0	0.116152	7.16364	0.415499	1.72992	7.55321	0	3.60678	0
CIG07.7	683.452	0	0	483.186	0	496.535	4.10715	101.941	0	141.613	0	0	9.28252	0.817064	2.30645	5.21804	0	19.1367	0
CIG07.8	504.224	76.5349	5.7774	27.7751	0	450.427	28.4367	0	0	77.8697	0	0	6.40843	1.70752	0.468588	0	0	1.03671	0
CIG07.9	636.457	0	16.2752	19.3795	0	525.895	48.6212	0	0	76.2236	0	0	8.61743	2.06262	1.04114	0	0	0.82108	0
CIG07.10	853.771	0	40.6258	0	0	789.195	152.873	10.9884	0	75.2142	0	0.0364968	7.2369	1.55013	1.66939	0	0	0.323533	0
CIG07.11	151.465	0	99.9757	268.707	15.7525	276.119	22.3845	224.179	0	64.3525	13.1334	0.0301426	5.89916	2.05652	126.294	24.4368	3.09135	4.40495	0
CIG08.1	138.993	572.293	13.2985	43.507	0	308.513	12.6933	0	0	242.756	0	0.362845	1.63859	0.249072	4.85371	0.840564	0	0.557268	0
CIG08.2	226.963	183.261	28.5742	31.967	0	191.118	29.684	0	63.4143	82.9689	0	0.0748667	1.55061	0.269923	3.47618	0	0	0.7684	0
CIG08.3	402.799	130.258	24.5555	0	0	381.132	33.2346	0	0	127.473	0	0.0960329	4.53531	0.394444	3.49423	0.259984	0	0.615521	0
CIG08.4	423.395	33.0172	5.9277	0	0	346.297	20.9753	0	0	127.114	0	0	3.07956	0.25882	0.454154	0	0	0	0
CIG08.5	194.881	568.195	0	0	0	370.846	17.5746	0	0	100.339	0	0.41231	2.67339	0.281181	1.08228	0	0	0	0
CIG08.6	198.336	604.792	2.89946	29.6423	0	414.365	33.1892	0	0	92.6968	0	0.187056	8.57373	0.348604	0.710838	0	0	0	0
CIG08.7	232.209	450.662	2.37506	17.4134	0	355.116	22.699	0	0	103.301	0	0.250444	5.62233	0.389345	0.830939	0	0	0.701901	0
CIG08.8	90.7971	147.956	27.6645	0	0	214.208	37.9434	0	0	38.3546	0	0	2.91028	0.278535	17.025	0	0	0.858887	0
CIG08.9	95.8154	635.317	11.0082	54.5995	0	409.119	120.809	0	24.271	112.744	0	0.196398	5.67407	0.501623	6.75624	0	0	0.472231	0
CIG08.10	123.753	366.414	70.7676	13.0224	0	260.192	129.265	0	0	74.6766	0	0.135363	1.6387	0.309768	49.6827	0	0	0.680056	0
CIG08.11	445.64	1747.94	65.7394	350.885	99.5065	600.115	285.107	330.274	219.635	238.019	0	0.870799	7.73794	0.689877	62.9578	2.05231	4.48059	16.3868	0
CIG09.1	104.524	1218.39	1.70704	48.048	0	499.101	14.8222	0	0	115.16	0	0.324427	1.05607	0.479193	3.77274	0	0	1.62627	0
CIG09.2	298.877	61.5161	6.88253	0	0	307.317	14.2565	0	0	108.403	0	0.0639787	1.91559	0.472004	2.14036	0	0	0	0
CIG09.3	293.237	5.40929	6.93937	0	0	325.511	24.6208	0	0	93.908	0	0.0149849	1.98387	0.480538	3.08781	0	0	0.517581	0
CIG09.4	341.019	139.722	4.26391	0	0	421.207	11.6148	0	0	103.271	0	0.340997	3.23112	0.462446	0.1409	1.22411	0	0.712703	0
CIG09.5	176.621	330.136	0	30.8806	0	397.822	14.8837	26.7085	0	76.767	0	0.599971	3.42114	0.546722	0.402261	2.49927	0	0.696817	0
CIG09.6	288.318	390.358	0	0	0	432.811	18.7325	0	0	119.056	0	0.234283	10.016	0.51836	0.361137	0	0	0.778947	0
CIG09.7	414.806	419.911	1.97852	33.3496	8.09933	532.838	21.183	0	0	138.455	0	0.472974	6.04883	0.513096	0.235344	0	0	0.51457	0
CIG09.8	361.072	499.686	3.08143	40.1106	19.2699	488.985	27.0142	0	0	182.072	0	0.435094	6.08725	0.654233	1.45262	0	0	0.85239	0
CIG09.9	79.6239	638.932	17.2915	0	0	406.516	100.98	0	0	72.137	0	0.12508	3.07967	0.705103	21.9038	0	0	0.419902	0
CIG09.10	564.971	2427.8	262.01	995.348	733.17	453.285	166.644	1.76613	100.476	283.76	3.76132	0.901566	59.8782	3.29922	64.2752	0	8.63772	12.6998	0
CIG09.11	284.145	916.616	22.6423	39.9735	8.84763	478.01	65.8355	16.4113	16.9316	140.127	0	0.545973	7.76569	0.937023	18.2199	0	0	0.876812	0
CIG10.1	560.637	41.6832	7.81074	0	0	483.418	16.9756	0	0	353.522	0.151286	0.334374	1.66862	0.503948	16.5321	1.32765	0	4.88511	0
CIG10.2	211.052	0.722102	5.69305	8.38966	0	185.159	11.8596	0	0	137.896	0	0.905874	3.32448	0.611079	15.1273	2.67656	0	1.50958	0
CIG10.3	276.216	0	10.9494	0	0	151.244	41.7008	0	0	139.148	0	0.296369	5.1691	0.685943	47.0802	1.74442	0	1.81941	0
CIG10.4	193.652	0	11.4823	0	0	142.514	31.3703	0	0	79.933	0	0.179713	8.72103	0.766501	34.5018	0	0	3.75612	0
CIG10.5	206.004	0	1.12112	0	0	214.777	4.81627	0	0	117.867	0	0.164017	2.62044	0.551411	4.13529	0.925437	0	0.957661	0
CIG10.6	332.75	12.3002	7.34381	11.6036	0	295.721	22.5659	0	0	109.938	3.10418	0.870885	3.85496	0.650085	18.1234	1.82019	0	4.40507	1.13097
CIG10.7	354.518	9.06873	4.71982	0	0	314.235	10.1996	0	0	140.968	1.81272	0.785087	1.18776	0.317907	5.52555	0	0	1.07683	0
CIG10.8	508.835	269.215	33.779	214.202	0	322.915	35.4803	108.602	0	89.237	23.8585	0.743278	17.2812	1.14326	19.9769	3.05187	0	1.85302	0.0966998
CIG10.9	487.37	123.571	25.5378	183.119	0	383.662	39.4503	74.2177	0	117.556	22.0845	0.248576	24.7615	1.40152	20.2545	2.83734	0	0.396549	0.047835
CIG10.10	425.605	107.115	29.5789	82.2155	0	269.471	50.6544	27.1628	0	114.562	20.3147	0	10.3034	0.660569	39.0578	0.623085	0	3.26273	0.0177357
CIG10.11	381.295	0	1.759	0	0	351.196	11.3611	0	0	68.903	0	0.120499	2.13005	0.480597	0.109327	0.419614	0	0.467512	0
CIG11.1	818.46	0	34.3088	0	0	584.397	72.0483	0	0	448.186	0	0.674612	1.04893	0	86.7371	2.08267	0	2.24657	0
CIG11.2	285.758	0	29.0783	0	0	230.487	17.2343	0	0	175.104	0	0.322986	5.11614	0.672667	41.8688	1.24554	0	2.02689	0
CIG11.3	626.868	111.108	51.1237	0	0	501.677	11.1135	0	0	293.23	81.2375	0.0650449	7.58266	0.759565	14.5836	4.69528	0	0.926192	1.77854
CIG11.4	790.855	193.966	19.0283	0	0	649.743	33.6662	0	0	484.988	92.8896	0.633322	9.24279	1.23779	36.8024	4.57468	0	0	3.17864
CIG11.5	705.761	0	269.849	36.6081	0	509.923	160.649	0	0	325.139	53.0378	1.08377	8.42917	0.607876	295.685	4.01282	0	2.86308	1.44326
CIG11.6	139.849	0	92.1841	69.5527	0	420.906	97.8125	0	0	278.423	20.7591	0.68148	6.77911	0.464868	258.171	2.01411	0	1.57572	0.940676
CIG11.7	169.99	1602.83	89.2037	91.0264	0	486.946	90.9247	0	0	163.965	3.7887	0.655627	6.78291	0.767651	164.989	0	0	0.825186	0
CIG11.8	403.472	1083.36	100.372	164.635	0	718.008	185.183	0	0	109.698	1.48647	0.929341	8.49425	0.605283	91.4209	0.863443	0	1.63063	0
CIG11.9	539.377	0	113.368	88.1216	0	552.485	76.5601	0	0	282.881	10.0135	0.659176	4.16329	0.655851	145.575	0	0	0.790934	0
CIG11.10	144.597	1500.43	77.4276	158.611	0	689.863	104.926	0	0	84.6293	1.39395	0.798521	9.02588	0.74295	83.5194	0	0	0.687517	0
CIG11.11	287.436	0	89.8671	127.616	0	580.311	167.269	0	0	132.741	0.624747	0.454555	11.2184	0.698484	124.515	0	0	1.61582	0
CIG12.1	279.882	82.5991	21.613	8.39049	0	292.196	7.43705	0	0	92.5122	0	0.120345	28.5387	3.68679	82.6963	0	0	0	0
CIG12.2	272.553	74.7952	69.0351	0	0	295.391	20.5093	0	0	128.322	0	0.147534	1.57303	0.281991	48.3187	0	0	0.339274	0
CIG12.3	452.458	0	116.226	0	0	362.261	38.4233	0	0	197.09	0	0.47162	3.18759	0.289019	89.1155	0	0	0.345295	0
CIG12.4	293.21	0	19.808	0	0	236.02	0	0	0	100.39	0	1.57151	1.22353	0	43.694	0	0	0.58729	0
CIG12.5	446.824	10.9681	81.3577	0	0	407.394	42.2418	0	0	233.132	0	0.557605	5.26074	0.604114	112.035	0	0	0.349786	0
CIG12.6	196.505	50.5085	46.4781	0	0	267.005	17.5055	0	0	106.698	0	0.253528	4.24998	0.442336	50.9399	0	0	0.257867	0
CIG12.7	244.059	2.09749	50.7249	0	0	227.979	15.1613	0	0	120.946	0	0.225066	4.05501	0.623819	59.1144	0	0	0.219826	0
CIG12.8	216.665	314.347	71.1244	8.57905	0	353.97	44.5146	0	0	123.824	0	0.294726	5.34373	0.629897	124.306	0	0	0.641244	0
CIG12.9	432.969	291.371	56.9376	0	0	430.504	57.7473	0	0	160.745	0	0.381831	7.11476	1.42186	115.605	0	0	0.265314	0
CIG12.10	238.364	172.175	26.279	0	0	284.537	17.8174	0	0	69.0703	0	0.249176	1.98965	0.400575	40.878	0	0	0	0
CIG12.11	126.854	773.155	7.28958	283.889	13.0489	207.313	17.1207	165.045	19.8753	63.84	0	0.141713	14.7328	0.971102	36.2986	26.0089	14.6214	2.28106	0
CIG13.1	135.934	0	2.95018	16.1349	0	313.268	4.07941	4.79093	0	163.334	10.0459	0	3.636	0.678189	19.0996	0.906702	0	0.706207	0
CIG13.2	247.694	0	9.38213	0	0	245.038	4.07346	0	0	65.6883	0	0	1.73871	0.421626	20.881	0.20399	0	1.22778	0
CIG13.3	186.942	0	18.3772	0	0	196.474	5.45945	0	0	35.8116	0	0	6.38987	0.824043	33.8396	0.1639	0	1.28883	0
CIG13.4	154.211	0	19.9418	0	0	134.09	6.01549	0	0	28.973	0	0	5.20194	0.676444	26.8689	0.045262	0	0.747775	0
CIG13.5	151.393	3.21015	31.6682	0	0	141.356	24.3906	0	0	31.1236	0	0	3.94624	0.468382	42.253	0.322217	0	0.672341	0
CIG13.6	367.363	0	189.817	32.0581	0	416.892	205.438	0	0	154.196	0	0.112055	19.1984	2.02463	193.959	0.744817	0	3.63682	0
CIG13.7	280.915	0	54.2657	67.0284	0	497.424	99.5227	0	0	125.642	0	0.196552	32.9613	2.34495	211.812	0	0	1.95583	0
CIG13.8	351.809	0	80.9666	45.6762	0	438.525	113.987	0	0	96.801	0	0.123889	36.1829	2.57304	235.309	0	0	2.59146	0
CIG13.9	234.032	0	57.7758	75.2535	0	418.523	141.423	0	0	78.6667	0	0.173887	23.2533	2.62881	197.204	0	0	1.71502	0
CIG13.10	587.851	255.213	214.25	31.576	0	503.852	170.693	0	0	135.51	0	0.158551	27.9509	2.95864	158.984	0	0	3.09517	0
CIG13.11	219.39	0	77.1686	174.099	0	264.273	72.4822	60.7003	0	71.3895	0	0.0107824	24.8593	2.0107	216.02	2.41694	0	14.917	0
CIG14.1	367.573	329.062	12.7788	0	0	391.878	17.6075	0	0	271.415	0.229085	0.298333	1.18811	0.266672	28.6385	0	0	0.479609	0
CIG14.2	478.173	10.5267	57.3709	0	0	444.437	18.452	0	0	332.509	1.98171	1.55201	6.54125	0.613618	35.1108	0	0	0.672437	0
CIG14.3	469.919	2.3217	118.405	0	0	497.433	91.2904	0	0	279.804	0	0.840291	8.15013	0.530609	107.643	0.371555	0	1.59576	0
CIG14.4	292.968	4.66072	73.9516	0	0	295.461	43.5581	0	0	157.617	0	0.413501	4.68979	0.486518	53.6238	0.190975	0	0.86271	0
CIG14.5	303.613	452.501	57.9097	38.6107	0	389.03	155.386	0	0	148.968	0	0.401662	8.84552	0.978701	242.227	0.208249	0	3.23432	0
CIG14.6	120.086	591.06	92.6012	46.5597	0	303.383	91.7123	0	0	144.177	0	0.659027	10.1164	1.16475	181.371	0.202774	0	1.23484	0
CIG14.7	274.821	72.9814	66.5758	0	0	310.227	66.5394	0	0	116.123	0	0.464776	7.80204	1.36745	88.2845	0	0	1.1317	0
CIG14.8	204.108	312.364	65.3131	69.9403	0	290.868	62.3447	32.5711	0	106.05	0	0.402579	6.17468	1.37525	118.63	0.729638	0	1.67404	0
CIG14.9	103.024	2.91144	24.8001	0	0	134.722	49.9071	0	0	10.5701	0	0.386514	4.69995	0.787844	44.0946	0	0	0	0
CIG14.10	283.671	165.282	52.7755	9.76969	0	345.85	129.7	18.6914	0	125.121	0	0.328058	17.6914	0.325199	133.42	1.34067	0	0.425999	0
CIG14.11	241.728	12.8055	49.7387	0	0	268.334	103.467	0	0	41.748	0	0.170097	5.03219	0.760735	48.2371	3.16225	0	0.874587	0
CIG15.1	167.171	0	0	0	0	101.795	0	0	0	44.9005	0	0	2.77668	0.569323	0	0	0	0	0
CIG15.2	112.83	237.753	8.45639	0	0	132.062	4.10127	0	0	74.7608	1.3849	0	4.46026	0.540332	9.78067	0	0	2.8356	0
CIG15.3	693.071	281.768	12.6719	150.59	607.667	650.076	28.4475	40.1922	216.364	647.78	0	1.76821	4.97686	0.570454	197.635	35.4486	1.6786	22.4052	0
CIG15.4	732.584	115.319	52.7004	663.134	0	478.249	69.265	324.215	0	135.091	0	0	5.28103	0.975269	31.5519	4.14529	0	5.35343	0
CIG15.5	1044.75	864.957	23.2499	0	0	638.966	17.5618	0	0	140.545	104.218	0.046357	7.02289	0.778808	8.96746	4.18317	0	1.97421	0
CIG15.6	1295.73	1312.9	0	269.106	0	1079.4	16.429	74.7246	0	199.537	25.8459	0.339964	7.4862	1.97729	17.4796	0	0	0	0
CIG15.7	707.242	229.309	78.4541	606.568	0	598.582	62.931	214.826	0	212.424	28.2008	0	7.71875	1.79455	213.317	30.4126	0	7.19077	0
CIG15.8	518.29	450.969	102.464	399.967	0	465.608	87.988	203.432	0	147.45	7.74905	0	8.49035	2.37641	330.076	10.1067	0	3.441	0
CIG15.9	1775.61	109.364	180.68	724.609	50.869	1341.16	58.6996	718.155	0	499.173	30.9784	0	11.8203	3.52785	332.159	127.189	0	7.19636	0
CIG15.10	847.362	31.9192	74.7856	82.2758	19.0664	739.575	29.4968	113.562	0	249.852	8.49979	0	4.85747	1.1862	63.1671	11.3747	0	3.71538	0
CIG15.11	1181.38	97.4083	243.591	774.657	34.3204	984.059	108.935	598.064	0	314.179	32.5894	0	12.8207	3.63271	327.828	80.9843	0	10.4891	0
CIG16.1	408.996	225.815	93.7175	0	0	499.537	136.651	0	0	244.633	0.794639	0.24337	2.46068	0.901452	74.18	3.38242	0	1.94866	0
CIG16.2	206.971	143.634	59.1604	0	0	319.959	58.8454	0	0	87.9413	0	0.159915	3.93025	1.22763	60.5978	1.21597	0	1.56292	0
CIG16.3	396.775	0	1.80139	0	0	399.993	6.45168	0	0	167.802	0	0.279233	5.98056	1.05772	5.08714	0	0	1.88686	0
CIG16.4	382.855	0.582796	10.6665	41.8899	0	452.049	17.4529	11.3102	0	239.149	0	0.310955	7.78286	1.53364	8.32128	0.964157	0	2.41487	0
CIG16.5	209.655	0.384604	114.646	0	0	264.962	155.731	0	0	55.3555	0	0.637861	6.23836	1.19869	74.4259	0.57945	0	1.13582	0
CIG16.6	380.792	6.81943	1.54035	0	0	374.931	8.05515	0	0	173.215	0	0.360266	5.98633	1.48396	2.68586	1.04839	0	3.36324	0
CIG16.7	262.909	0	111.346	0	0	292.166	67.2864	0	0	66.989	0	0.37918	14.7527	2.49713	62.936	0	0	2.34381	0
CIG16.8	383.661	1.57125	122.582	52.1912	0	435.957	107.389	51.6261	0	96.8517	0	0.517396	18.6793	3.96294	130.924	1.29543	0	2.6404	0
CIG16.9	1153.47	272.907	260.991	0	13.6921	873.088	477.406	0	0	396.85	0	2.28944	19.5518	5.20165	260.318	0	0	1.42503	0
CIG17.1	119.908	14.712	0	24.883	0	111.172	0	31.3869	0	96.2315	0.324441	0	24.3461	1.52816	0.310628	0	0	0.403382	0
CIG17.2	210.397	4.67104	38.1201	0	0	285.432	40.8512	0	0	67.8365	0	0.0510542	3.61225	1.47352	65.033	0.145856	0	1.40566	0
CIG17.3	223.001	18.4689	33.5412	0	0	264.697	38.7943	0	0	128.256	0	0.395788	5.23105	0.745767	76.7691	0.517765	0	0.239474	0
CIG17.4	208.625	0.256255	32.4932	0	0	220.304	43.7792	0	0	57.434	0	0	4.96654	0.765862	73.7761	0	0	0.537931	0
CIG17.5	340.669	12.1621	18.381	0	0	381.201	37.718	0	0	115.585	0	0	7.70398	0.542911	74.9974	0	0	1.12551	0
CIG17.6	276.205	815.774	78.8167	57.8071	0	443.343	252	0	0	43.2602	0	0	25.8633	0.633421	171.868	2.29266	0	11.5748	0
CIG17.7	315.871	273.443	67.8594	10.1078	0	453.155	132.639	0	0	113.032	0	0.191787	13.2985	1.47761	216.171	0	0	1.37791	0
CIG17.8	163.684	163.246	42.6411	18.0816	0	231.748	51.441	0	0	52.1608	0	0.0888862	4.40671	0.696072	88.2428	0	0	0.387159	0
CIG17.9	285.15	1315.11	63.3557	377.378	42.2441	403.597	37.4481	197.03	93.7604	114.913	0.62295	0	19.8176	3.18653	104.06	3.19242	39.0019	20.3642	0
CIG17.10	141.082	707.757	62.2152	25.1778	0	486.799	138.009	13.559	0	103.792	0	0.207771	5.9813	2.04686	158.188	0	0	1.04147	0
CIG18.1	163.476	0	0	27.2408	0	679.79	7.01807	7.50331	0	84.2662	0	0	2.16058	0.236228	4.17217	0	0	1.66602	0
CIG18.2	342.741	265.97	0	18.9215	0	530.644	2.55718	0	0	211.045	0	0.0859997	1.96628	0.204635	2.26238	0.196598	0	0.637221	0
CIG18.3	448.802	124.706	0	0	0	611.376	3.0952	0	0	128.078	0.171233	0	4.20811	0.259955	0.993397	0	0	1.2047	0
CIG18.4	143.735	345.284	0	0	0	488.517	2.08083	0	0	65.0267	1.23941	0	5.61989	0.34197	0.71977	0	0	0.897465	0
CIG18.5	340.042	16.347	0	0	0	391.149	1.81195	0	0	78.1829	1.57151	0.0146967	5.68927	0.212375	0.369914	0	0	0.678982	0
CIG18.6	319.096	0	1.58512	0	0	918.555	25.2181	0	0	230.89	48.3331	0.0686614	10.1759	0.703831	6.01372	0	0	0.776826	0
CIG18.7	461.549	340.252	3.48601	0	0	458.622	4.81638	0	0	62.6656	14.2479	0.112411	8.47492	0.264025	2.95147	0	0	0.506641	0
CIG18.8	145.202	0	7.03742	18.5344	0	683.469	24.0284	0	0	105.159	15.5227	0.243264	11.0281	0.695862	10.7796	0	0	0.462862	0
CIG18.9	244.49	0	3.97839	7.14979	0	709.55	14.5888	0	0	99.1257	14.1888	0.217026	11.0564	0.556275	4.30075	0	0	0	0
CIG18.10	159.969	0	1.23912	0	0	556.508	10.7056	0	0	129.324	23.5843	0	9.02297	1.43891	4.52686	0.164636	0	0.544248	0
CIG18.11	507.571	321.758	22.7538	27.1985	22.0017	497.013	29.8287	11.3302	40.3646	124.109	0	0.216013	5.66577	0.497807	43.6071	0	0	0.581648	0
CIG19.1	283.49	0	6.55459	62.4253	0	825.53	36.3262	0	0	181.044	0	1.59312	7.71864	0.879666	7.73539	1.80417	0	1.22322	0
CIG19.2	227.002	0	8.50153	0	0	819.569	34.981	0	0	142.128	0	0.492637	5.61008	0.524238	12.76	0.694606	0	1.15847	0
CIG19.3	214.669	0	2.86886	42.7509	0	520.474	8.63622	0	0	83.6134	2.75918	0.398891	7.96848	0.724711	0	1.54942	0	0.543304	0
CIG19.4	602.21	0	8.61505	56.6345	0	859.464	68.4079	0	0	176.779	4.58921	0.908208	7.68736	0.520378	1.4394	2.11784	0	1.74206	0
CIG19.5	392.054	0.00540895	8.08018	0	0	430.937	6.53966	0	0	98.4424	0	0.121594	7.24278	0.684593	3.69507	0.942842	0	0.478086	0
CIG19.6	689.953	0	30.5602	64.0774	0	1278.43	154.795	0	0	321.344	0	1.32925	9.75394	0.934011	5.84497	1.20686	0	0.905862	0
CIG19.7	509.012	0	10.5769	0	0	861.966	78.2933	0	0	213.145	0	1.21878	7.71598	0.576166	10.1635	0	0	1.89271	0
CIG19.8	340.413	0	33.7904	64.9227	0	1340.73	148.963	0	0	189.389	0	0.982748	25.6931	1.38756	15.55	0	0	0.672355	0
CIG19.9	518.095	0	12.3571	36.9505	0	2159.39	95.5832	0	0	355.835	10.7424	1.92949	19.7073	1.29033	3.22175	0	0	0.387559	0
CIG19.10	172.279	0	12.4846	37.1988	0	753.226	90.0487	0	0	162.868	30.7901	1.63299	13.8212	0.88297	14.7183	0.751433	0	0	0
CIG19.11	511.643	1.88309	6.74945	0	0	584.534	13.0804	0	0	99.1937	0	0.25273	7.25922	0.68491	15.034	0	0	0.347286	0
CIG20.1	45.2798	0	0	0	0	41.4726	0	0	0	41.9108	0	0	2.20659	1.59001	0	0	0	0	0
CIG20.2	457.92	220.378	44.4942	29.3309	0	320.394	58.2301	36.8245	0	201.425	73.33	0.23375	5.46392	0.541756	22.2445	1.46859	0	0.506923	1.93163
CIG20.3	NA	NA	NA	NA	NA	NA	NA	NA	NA	NA	NA	NA	NA	NA	NA	NA	NA	NA	NA
CIG20.4	461.355	218.112	74.5515	36.624	0	348.702	56.2194	10.3905	0	208.97	56.319	0.665612	2.16561	0.717566	30.8288	1.29016	0	0	1.90645
CIG20.5	270.056	20.5668	10.8583	18.368	0	263.949	14.2066	7.71122	0	160.582	10.5078	0.258782	2.14446	0.532524	87.5641	0	0	0	0
CIG20.6	411.766	18.1756	73.2553	115.131	210.209	387.233	68.4335	14.8885	111.214	152.923	9.00607	0.345925	2.18495	0.509626	94.4606	1.05131	0.782342	6.98789	0
CIG20.7	512.943	19.8162	153.993	0	230.313	269.639	21.931	0	31.2955	172.363	3.99751	0.658494	2.19414	1.19557	115.963	0.509602	0	3.08852	0
CIG20.8	371.718	1.09794	21.4625	0	12.4222	359.023	37.4857	0	0	131.784	0.783317	0.519144	2.13983	0.906112	44.9707	0	0	0.484403	0
CIG20.9	555.354	37.7902	209.927	78.576	7.46513	450.223	166.814	27.4449	0	114.856	2.91276	0.324024	2.1869	1.10593	120.289	0.630152	0	2.22621	0
CIG20.10	474.371	0	65.2036	111.594	95.4587	496.311	62.8186	12.5841	106.823	181.436	5.95655	0.331291	2.1782	0.500444	232.675	0	0	22.9949	0
CIG21.1	499.122	0	46.4962	0	0	584.057	24.372	0	0	293.752	0	0.480865	2.94471	0.454837	103.402	0.695536	0	0.824118	0
CIG21.2	344.131	0.161095	43.8692	0	0	396.849	24.1502	0	0	166.089	0.995381	0.473863	2.26164	0.356865	78.4229	0.823479	0	0.722692	0
CIG21.3	180.326	0	27.687	0	0	260.078	24.5287	0	0	45.4325	0	0.425013	3.08876	0.538875	60.557	0.85169	0	0.524394	0
CIG21.4	187.045	1.61186	58.7281	15.2948	0	248.998	23.4038	1.03169	0	85.6441	0	0.428663	3.74271	0.656456	49.3498	1.02837	0	0.470205	0
CIG21.5	369.189	0	84.5276	0	0	366.231	55.8169	0	0	188.163	0	0.5369	4.27746	0.628917	71.8122	0.410207	0	0.710444	0
CIG21.6	487.874	0.652938	135.867	0	0	439.097	81.2584	0	0	278.849	0	0.699745	7.12663	1.01562	138.525	0.847391	0	1.61988	0
CIG21.7	572.524	0	117.566	0	0	542.239	192.242	0	0	287.872	0	0.77419	6.61268	1.05911	182.11	0	0	0.621838	0
CIG21.8	367.943	0	80.6001	0	0	382.006	57.6594	0	0	198.205	0	0.414557	4.71544	0.751504	71.1501	0.862707	0	0.869558	0
CIG21.9	317.591	1.064	71.6172	0	0	374.259	68.3144	0	0	135.146	0	0.607118	6.70013	1.41555	100.789	0.47361	0	0.477935	0
CIG21.10	274.768	0	107.176	0	0	275.19	51.2856	0	0	136.872	0	0.636242	6.96821	1.14618	104.385	0	0	0.453624	0
CIG21.11	51.5225	908.984	93.9581	227.554	80.7168	166.196	27.9605	179.19	140.941	32.4772	0.109855	0.305466	8.33558	1.18781	57.4827	5.16683	1.32277	5.03502	0
CIG22.1	972.628	0	17.0639	0	0	852.105	18.9932	0	0	575.278	0	0.42777	0.859571	0	1.78403	3.79391	0	6.3	0
CIG22.2	838.683	0	62.1017	0	0	833.075	66.6541	0	0	447.974	0	0	2.89986	0.331457	27.5408	5.11403	0	2.52752	0
CIG22.3	485.335	0	50.8496	0	0	531.426	67.2747	0	0	181.993	0	0	4.87189	0.694473	27.3414	1.61637	0	3.1073	0
CIG22.4	778.951	0	42.7049	0	0	761.001	39.6686	0	0	268.915	0	0	4.38088	0.388756	26.7035	1.4594	0	9.06292	0
CIG22.5	593.278	12.007	34.2375	0	0	671.743	52.1198	0	0	234.996	0.734066	0	4.11206	0.59789	33.1258	0	0	1.64306	0
CIG22.6	503.215	0	108.125	0	0	493.938	60.5641	0	0	249.979	0	0.147865	5.73327	0.930487	172.204	0	0	1.44842	0
CIG22.7	435.778	0	151.538	66.5375	0	576.54	97.5752	0	0	93.5326	0	0.267927	7.6773	0.947838	147.631	0	0	0	0
CIG22.8	395.634	0	122.608	0	0	439.962	68.7959	0	0	88.3608	0	0	6.82814	1.786	108.402	0	0	0	0
CIG22.9	414.737	15.239	41.6374	0	0	594.004	41.3825	18.8415	0	91.4021	0	0	7.22755	1.95676	119.922	0	0	0	0
CIG22.10	309.923	0	90.7114	0	0	390.731	66.3958	0	0	73.1775	0	0	6.50727	2.17236	145.094	0	0	0.792319	0
CIG22.11	242.356	3.75123	49.4785	0	0	226.588	26.5637	0	0	47.7363	0	0.346655	4.0431	1.34325	81.3809	0	0	0	0
CIG23.1	708.368	64.7428	38.6045	0	0	982.215	19.7287	0	0	399.52	30.5335	0.235709	1.59576	0.47003	93.2172	1.51023	0	3.44197	0
CIG23.2	334.931	0	45.0506	0	0	560.462	44.6283	0	0	164.125	0	0.577359	2.45606	0.617166	41.6159	0	0	1.74211	0
CIG23.3	631.529	0	95.3593	0	0	822.461	67.9514	0	0	348.65	0	1.10492	5.71273	0.773792	92.2417	0	0	0.880959	0
CIG23.4	999.311	39.4193	205.639	0	0	1235.46	159.335	0	0	531.038	10.8735	2.22626	9.68083	1.30933	233.973	0	0	1.6429	0
CIG23.5	706.632	67.1875	145.272	111.775	0	939.337	111.676	60.846	0	265.284	10.1097	0.690135	6.00191	0.928854	139.516	0	0	0.896714	0
CIG23.6	556.224	2.2854	120.87	0	0	794.99	96.5645	0	0	261.538	0	1.18196	9.23192	1.17073	121.943	0	0	0.696445	0
CIG23.7	649.089	48.2296	137.428	33.4341	13.0234	839.816	76.4727	15.5293	0	332.492	21.4172	0.295749	4.63206	0.67506	110.53	0	0	1.91325	0
CIG23.8	464.336	0	96.1235	105.695	42.283	1178.54	88.2175	70.8612	206.397	414.938	1.70404	1.33408	6.34402	0.977204	123.811	1.9441	0	4.69126	1.72266
CIG23.9	305.524	92.428	71.7798	25.6868	31.4115	505.319	26.9317	20.7524	75.0795	82.3952	0	0.442688	6.96846	1.28703	133.567	0	0	0.906903	0
CIG23.10	207.467	447.718	67.9307	38.4548	0	541.777	38.9738	15.5369	0	76.2664	1.3651	0.469315	8.07694	2.32421	129.609	0	0	1.13636	0
CIG23.11	383.317	1542.61	29.5241	164.828	200.197	462.286	25.1715	37.2988	601.648	196.018	12.1762	0.262519	7.81165	1.04191	48.8867	3.59618	27.9069	5.76716	0
CIG24.1	61.3411	29.8174	0.447038	50.3868	0	39.9227	1.63921	46.865	0	81.8362	0	0	23.4872	3.0571	14.611	3.24695	0	0.893001	0
CIG24.2	269.664	5.84788	8.25647	0	0	317.575	10.718	0	0	235.921	1.31208	0.139739	4.29915	0.655145	12.9471	0	0	2.7119	0
CIG24.3	328.606	9.39695	10.9012	0	0	372.544	24.5051	0	0	251.096	0	0.325734	5.55108	0.928172	17.9835	0	0	4.97208	0
CIG24.4	188.228	0	14.6228	0	0	206.323	28.1979	0	0	176.538	0	0.131156	8.95489	0.925623	27.042	0	0	2.96943	0
CIG24.5	408.223	0	60.435	0	24.4556	399.012	74.3139	0	0	268.54	0	0.397944	12.0883	1.39931	113.216	0	0	4.02402	0
CIG24.6	193.401	0	31.3609	0	0	200.198	36.7167	0	0	126.519	0	0.320023	8.42674	1.06579	78.8797	0.702261	0	1.57925	0
CIG24.7	493.871	0	203.38	0	25.723	483.039	113.949	9.62796	0	294.771	0	0.295351	22.026	2.88032	330.411	0	0	0.990493	0
CIG24.8	793.683	0	292.069	190.001	100.028	678.711	226.962	166.245	0	382.014	0	0.84166	32.7825	5.63561	215.74	2.05884	0	9.31289	0
CIG24.9	490.115	0	112.454	0	38.1039	493.443	92.2128	49.4859	0	228.517	0	0.265016	16.0924	2.41326	130.474	0	0	4.94247	0
CIG24.10	422.883	0	117.164	27.5405	15.3243	569.213	96.5792	20.0676	0	204.646	0	0.508669	12.1278	2.00541	235.814	0	0	1.22215	0
CIG24.11	259.718	1793.3	160.085	127.522	32.6259	803.674	271.874	308.236	0	233.338	0	0.463133	90.7851	6.33351	176.331	1.76296	0	11.2977	0
CIG25.1	580.392	991.918	50.0959	0	0	700.327	61.5954	0	0	497.14	0	0.550896	3.073	0.281727	73.3454	3.82324	0	4.5476	0
CIG25.2	325.054	0	17.2612	0	0	313.043	18.8888	0	0	175.278	0	0.12216	4.78249	0.323634	25.3862	1.792	0	3.0353	0
CIG25.3	329.245	0.646895	8.79378	0	0	316.1	16.853	0	0	132.409	0	0.622785	4.8027	0.246352	22.1926	1.59869	0	2.37115	0
CIG25.4	396.663	0	12.3846	0	0	406.072	22.2315	0	0	179.656	0	0.317574	8.37676	0.219345	31.8048	0.995336	0	3.90919	0
CIG25.5	292.278	0	12.2791	0	0	280.299	20.4322	0	0	128.946	0	0.183233	6.26741	0.247507	23.962	0.276487	0	3.59237	0
CIG25.6	387.966	4.20461	12.2342	0	0	387.852	28.1684	0	0	160.204	0	0.365943	9.38073	0.378759	48.3749	0	0	1.31029	0
CIG25.7	199.945	32.6821	9.95219	0	11.8699	214.876	25.3675	0	0	89.6465	0	0.291326	9.10939	0.280406	44.0652	0	0	3.01518	0
CIG25.8	156.895	235.512	18.0554	0	0	271.21	59.2287	0	0	96.1882	0	0.292032	11.0074	0.56694	63.1502	0	0	1.30234	0
CIG25.9	430.843	112.631	29.0208	0	64.2102	405.738	48.2885	0	58.6808	164.289	0	0.519557	23.6023	1.01964	84.649	0	1.18303	1.05145	0
CIG25.10	237.901	146.285	30.4172	0	0	264.558	77.1434	0	0	102.909	0	0.743552	11.9072	0.620174	71.0304	0	0	1.13266	0
CIG25.11	339.972	47.1551	45.8617	32.2855	66.056	300.654	66.5325	0	43.3809	127.415	0	0.351544	21.1332	1.08774	101.404	0.904778	1.46743	1.36723	0

## Sheet: 2e
Supplementary Data 2e. Species-level taxonomic assignment of Bifidobacterium OTUs detected in the CIG cohort study
OTU ID#	GreenGenes taxonomy [RDP classifier 0.5]	1st BLAST hit$					2nd BLAST HIT$				Assigned taxonomy
		% Identity	E-value	Query coverage	Gaps	Mismatch	% Identity	Query coverage	Gaps	Mismatch
OTU_1	Bifidobacterium longum	100% B. longum subsp. infantis	9e-72	1	0	0	99% B. longum subsp. suis	1	0	1	B. longum
		100% B. longum subsp. suillum	9e-72	1	0	0	99% B. longum subsp. longum	1	0	1
OTU_2	Bifidobacterium breve	100% B. breve	1e-74	1	0	0	95% B. bifidum	1	3	4	B. breve
OTU_3	Bifidobacterium bifidum	100% B. bifidum	7e-73	1	0	0	97% B. boum	1	2	3	B. bifidum
OTU_4	Bifidobacterium; s__	100% B. catenulatum	7e-73	1	0	0	98% B. angulatum	1	0	3	B. catenulatum group
		100% B. pseudocatenulatum	7e-73	1	0	0
		100% B. kashiwanohense	7e-73	1	0	0
OTU_7	Bifidobacterium; s__	99% B. dentium	2e-72	1	0	1	99% B. boum	1	0	2	B. dentium
OTU_28	Bifidobacterium; s__	99% B. scardovii	3e-71	1	0	1	99% B. aerophillum	1	0	2	B. scardovii
OTU_174	Bifidobacterium; s__adolescentis	99% B. adolescentis	9e-72	1	1	0	97% B. boum	1	1	4	B. adolescentis
		99% B. faecale	9e-72	1	1	0
		99% B. stercoris	9e-72	1	1	0
		99% B. ruminantium	9e-72	1	1	0
OTU_47	Bifidobacterium; s__pseudolongum	100% B. pseudolongum subsp. pseudolongum	2e-78	1	0	0	99% B. animalis subsp. animalis	1	1	1	B. pseudolongum/animalis
		100% B. pseudolongum subsp. globosum	2e-78	1	0	0
		100% B. animalis subsp. lactis	2e-78	1	0	0
#Only OTUs representing relative abundance >0.1% within the total relative abundance of Bifidobacterium genus were included
$BLAST against the 16S rRNA Database at NCBI

## Sheet: 2f
Supplementary Data 2f. Species-level taxonomic assignment of Bifidobacterium ASVs detected in the CIG cohort study
ASV_ID#	RDP taxonomy	Average relative abundance (%)		1st BLAST HIT$					Assigned taxonomy
		of Bifidobacterium population	of total microbiota	% Identity	E-value	Query coverage	Gaps	Mismatch
ASV_1	Bacteria;__Actinobacteria;__Actinobacteria;__Bifidobacteriales;__Bifidobacteriaceae;__Bifidobacterium;__longum	38.2177	30.7062	100% B. longum subsp. infanits, 100% B. longum subsp. suillum	3e-69	1	0	0	B. longum
ASV_3	Bacteria;__Actinobacteria;__Actinobacteria;__Bifidobacteriales;__Bifidobacteriaceae;__Bifidobacterium;__longum	13.525	7.50045	100% B. longum subsp. longum	3e-69	1	0	0	B. longum
ASV_22	Bacteria;__Actinobacteria;__Actinobacteria;__Bifidobacteriales;__Bifidobacteriaceae;__Bifidobacterium	0.530091	0.475302	99% B. longum subsp. infanits, 99% B. longum subsp. suillum	1e-67	1	0	1	B. longum
ASV_4	Bacteria;__Actinobacteria;__Actinobacteria;__Bifidobacteriales;__Bifidobacteriaceae;__Bifidobacterium;__bifidum	13.7382	7.92748	100% B. bifidum	2e-70	1	0	0	B. bifidum
ASV_2	Bacteria;__Actinobacteria;__Actinobacteria;__Bifidobacteriales;__Bifidobacteriaceae;__Bifidobacterium;__breve	12.6184	8.60381	100% B. breve	4e-72	1	0	0	B. breve
ASV_19	Bacteria;__Actinobacteria;__Actinobacteria;__Bifidobacteriales;__Bifidobacteriaceae;__Bifidobacterium;__breve	0.602235	0.554904	98% B. breve	1e-68	1	0	2	B. breve
ASV_46	Bacteria;__Actinobacteria;__Actinobacteria;__Bifidobacteriales;__Bifidobacteriaceae;__Bifidobacterium;__breve	0.265274	0.154714	99% B. scardovii	9e-69	1	0	1	B. scadovii
ASV_5	Bacteria;__Actinobacteria;__Actinobacteria;__Bifidobacteriales;__Bifidobacteriaceae;__Bifidobacterium	12.0873	6.31383	100% B. catenulatum, 100% B. pesudocatenulatum, 100% B. kashiwanohense	2e-70	1	0	0	B. catenulatum group
ASV_80	Bacteria;__Actinobacteria;__Actinobacteria;__Bifidobacteriales;__Bifidobacteriaceae;__Bifidobacterium	0.369245	0.0680607	98% B. catenulatum, 98% B. pesudocatenulatum, 98% B. kashiwanohense	2e-65	1	0	3	B. carenulatum group
ASV_9	Bacteria;__Actinobacteria;__Actinobacteria;__Bifidobacteriales;__Bifidobacteriaceae;__Bifidobacterium;__dentium	3.26784	1.63593	99% B. dentium	7e-70	1	0	1	B. dentium
ASV_89	Bacteria;__Actinobacteria;__Actinobacteria;__Bifidobacteriales;__Bifidobacteriaceae;__Bifidobacterium	1.16883	0.080678	100% B. animalis subsp. lactis, 100% B. pseudolongum subsp. pseudolongum, 100% B. pseudolongum subsp. globosum	6e-76	1	0	0	B. animalis/pseudolongum
ASV_47	Bacteria;__Actinobacteria;__Actinobacteria;__Bifidobacteriales;__Bifidobacteriaceae;__Bifidobacterium	0.277624	0.230722	100% B. adolescentis, 100% B. stercorcis, 100% B. faecale, 100% B. ruminatium	2e-71	1	0	0	B. adolescentis
#Only ASVs representing relative abundance >0.1% within the total relative abundance of Bifidobacterium genus were included
$BLAST against the 16S rRNA Database at NCBI

## Sheet: 2g
Supplementary Data 2e. Associations between relative abundances of bacterial taxa and faecal concentrations of the aromatic lactic acids in the CIG cohort study assessed by MaAsLin2
Aromatic lactic acid	Bacterial taxon	Subject and age adjusted β-coeffficient	Standard deriviation	Number of samples	Number of samples with taxon detected	P-value	FDR-corrected P-value#
ILA	B. longum	0.595859	0.096429	240	221	2.91065e-09	1.13515e-07
OHPLA	B. longum	0.485384	0.0923825	240	221	3.44268e-07	6.71323e-06
OHPLA	B. bifidum	0.370668	0.0742563	240	181	1.1784e-06	1.53192e-05
PLA	B. bifidum	0.315635	0.0707695	240	181	1.29351e-05	0.000168156
ILA	B. breve	0.31083	0.0809919	240	132	0.000159771	0.00124621
PLA	B. longum	0.236861	0.090242	240	221	0.00927713	0.045226
ILA	B. bifidum	0.229558	0.0814555	240	181	0.00523907	0.0227026
OHPLA	B. breve	0.186742	0.0772892	240	132	0.0164735	0.0584061
PLA	B. breve	0.156069	0.0730742	240	132	0.0337889	0.109814
PLA	E. faecalis	0.148318	0.0284638	240	127	4.25712e-07	1.66028e-05
ILA	E. faecalis	0.123701	0.0316547	240	127	0.00012597	0.00122821
OHPLA	L. rhamnosus/casei/paracasei	0.10707	0.0284271	240	120	0.000210578	0.00164251
PLA	L. rhamnosus/casei/paracasei	0.0949179	0.0269774	240	120	0.000525337	0.00341469
ILA	B. scardovii	0.0703223	0.0191282	240	12	0.000294164	0.00191206
PLA	Enterococcus spp.	0.0614202	0.0418257	240	117	0.143372	0.31064
PLA	E. ramosum	0.058773	0.0290062	240	58	0.0440958	0.132288
ILA	Enterococcus spp.	0.0565037	0.0468186	240	117	0.228726	0.505965
PLA	E. lenta	0.0557947	0.0138728	240	101	8.10759e-05	0.000632392
PLA	B. scardovii	0.0519242	0.0170588	240	12	0.00261797	0.0145858
OHPLA	B. scardovii	0.0468965	0.0182065	240	12	0.0106371	0.0414848
OHPLA	E. faecalis	0.0436689	0.0310769	240	127	0.161306	0.331102
PLA	Lachnospiraceae spp.	0.0422949	0.0284417	240	60	0.138453	0.31064
OHPLA	P. acne	0.0387701	0.0201292	240	55	0.0553724	0.166117
ILA	L. rhamnosus/casei/paracasei	0.0349106	0.031071	240	120	0.262339	0.511561
PLA	C. hathewayi	0.028013	0.0343386	240	52	0.415454	0.624491
OHPLA	E. lenta	0.0213007	0.0150356	240	101	0.157962	0.331102
PLA	B. dorei/vulgatus	0.0145187	0.0439877	240	89	0.741644	0.877616
ILA	E. lenta	0.0142913	0.0159596	240	101	0.371581	0.603819
OHPLA	E. ramosum	0.00761967	0.0302831	240	58	0.801621	0.868422
OHPLA	Enterococcus spp.	0.00665216	0.0441693	240	117	0.880417	0.880837
PLA	P. acne	0.00628325	0.019665	240	55	0.749626	0.877616
ILA	B. animalis/pseudolongum	0.0045287	0.0146529	240	14	0.757682	0.869106
OHPLA	Lachnospiraceae spp.	0.00446969	0.0297801	240	60	0.880837	0.880837
PLA	C. freundii	0.00327594	0.0234759	240	27	0.889139	0.912537
PLA	Enterobacteriaceae spp.	0.0030239	0.0152637	240	17	0.843128	0.888702
OHPLA	B. animalis/pseudolongum	0.00241445	0.0144783	240	14	0.867727	0.880837
PLA	R. gnavus	0.000948245	0.0481218	240	79	0.984296	0.984296
ILA	A. urogenitalis	0.000623474	0.0103575	240	41	0.952056	0.97711
ILA	C. freundii	0.000392258	0.0255022	240	27	0.987742	0.987742
ILA	Enterobacteriaceae spp.	-0.0018841	0.0164585	240	17	0.908967	0.9581
PLA	A. urogenitalis	-0.00270625	0.00904595	240	41	0.765101	0.877616
OHPLA	A. urogenitalis	-0.00287778	0.00965606	240	41	0.765968	0.868422
ILA	B. thetaiotaomicron	-0.00316985	0.022248	240	37	0.886832	0.9581
ILA	Lachnospiraceae spp.	-0.00703837	0.0326567	240	60	0.829547	0.924352
OHPLA	S. saprophyticus	-0.00733885	0.013893	240	112	0.598209	0.706974
PLA	B. dentium	-0.00746598	0.0344951	240	58	0.828854	0.888702
PLA	B. thetaiotaomicron	-0.00773228	0.0199891	240	37	0.699262	0.877616
ILA	P. acne	-0.00864296	0.0209986	240	55	0.6811	0.804936
PLA	B. obeum/luti/wexlerae	-0.00953577	0.0146487	240	27	0.515698	0.693524
ILA	B. obeum/luti/wexlerae	-0.0101145	0.0146692	240	27	0.491693	0.696995
ILA	B. adolescentis	-0.0113001	0.0171364	240	20	0.510297	0.696995
OHPLA	Enterobacteriaceae spp.	-0.0114722	0.0158325	240	17	0.469426	0.621898
OHPLA	B. obeum/luti/wexlerae	-0.0117296	0.014642	240	27	0.423878	0.621898
PLA	B. adolescentis	-0.0122928	0.0157439	240	20	0.435705	0.629351
OHPLA	B. thetaiotaomicron	-0.0126106	0.0210517	240	37	0.549741	0.669997
PLA	S. salivarius	-0.0129983	0.0498659	240	222	0.794577	0.885386
OHPLA	R. gnavus	-0.0138085	0.0504721	240	79	0.784643	0.868422
ILA	S. saprophyticus	-0.0142206	0.0151321	240	112	0.349367	0.592406
PLA	B. fragilis	-0.0146414	0.0250566	240	43	0.559605	0.727487
PLA	B. animalis/pseudolongum	-0.015549	0.0142527	240	14	0.276429	0.567406
PLA	E. cloacae	-0.01695	0.0164314	240	53	0.30336	0.570673
OHPLA	C. freundii	-0.0177459	0.0244405	240	27	0.468504	0.621898
ILA	V. ratti	-0.0203009	0.0378186	240	37	0.591925	0.721409
OHPLA	B. adolescentis	-0.0217312	0.0163917	240	20	0.186198	0.363086
ILA	Clostridium spp.	-0.0219638	0.0376992	240	114	0.560711	0.70541
PLA	S. saprophyticus	-0.0225839	0.0137956	240	112	0.103885	0.270101
ILA	B. fragilis	-0.0235041	0.0278908	240	43	0.400309	0.624483
OHPLA	B. dentium	-0.0237217	0.0364757	240	58	0.516138	0.649335
PLA	V. ratti	-0.0240575	0.0334027	240	37	0.472144	0.65763
OHPLA	S. epidermidis	-0.0241914	0.03407	240	190	0.478383	0.621898
ILA	B. dentium	-0.0245321	0.0389207	240	58	0.529149	0.696995
OHPLA	Streptococcus spp.	-0.024702	0.0327246	240	230	0.451099	0.621898
OHPLA	B. fragilis	-0.0247623	0.0263923	240	43	0.349115	0.618886
PLA	Streptococcus spp.	-0.025442	0.0312437	240	230	0.416328	0.624491
ILA	E. ramosum	-0.0266711	0.033781	240	58	0.430693	0.64604
PLA	C. perfringens	-0.0268248	0.0262176	240	69	0.307286	0.570673
OHPLA	C. hathewayi	-0.0275703	0.0360388	240	52	0.445036	0.621898
OHPLA	V. ratti	-0.0278712	0.0355103	240	37	0.433402	0.621898
PLA	S. epidermidis	-0.0279476	0.0340604	240	190	0.412754	0.624491
ILA	B. dorei/vulgatus	-0.029546	0.0476849	240	89	0.53615	0.696995
OHPLA	C. perfringens	-0.0302695	0.0274527	240	69	0.271313	0.503866
ILA	C. perfringens	-0.0335251	0.0287235	240	69	0.244341	0.505965
OHPLA	E. cloacae	-0.0342063	0.0165861	240	53	0.04051	0.131658
PLA	C. aerofaciens	-0.0355748	0.0432377	240	64	0.411472	0.624491
OHPLA	S. salivarius	-0.0373276	0.0512906	240	222	0.467494	0.621898
ILA	E. cloacae	-0.0399412	0.0167191	240	53	0.0181548	0.0643672
ILA	C. hathewayi	-0.0399936	0.0377902	240	52	0.291067	0.540553
OHPLA	S. aureus	-0.0408821	0.0234774	240	152	0.0829471	0.231067
PLA	V. dispar/parvula	-0.0442709	0.0296559	240	172	0.136829	0.31064
ILA	C. aerofaciens	-0.0444492	0.0473711	240	64	0.349053	0.592406
ILA	Streptococcus spp.	-0.0467336	0.0346484	240	230	0.178741	0.435681
ILA	V. dispar/parvula	-0.0498101	0.0324492	240	172	0.126152	0.351425
OHPLA	Clostridium spp.	-0.0525975	0.0356752	240	114	0.141716	0.331102
PLA	B. catenulatum group	-0.0554616	0.062961	240	117	0.379354	0.624491
PLA	S. aureus	-0.0567315	0.0220046	240	152	0.0105681	0.0457951
ILA	P. diastonis	-0.0579916	0.0400831	240	83	0.149307	0.388199
PLA	Clostridium spp.	-0.0586123	0.0338591	240	114	0.0847717	0.23615
ILA	R. gnavus	-0.0625168	0.0538085	240	79	0.246496	0.505965
OHPLA	B. dorei/vulgatus	-0.0659467	0.0456319	240	89	0.14973	0.331102
OHPLA	C. aerofaciens	-0.0665173	0.0450953	240	64	0.141524	0.331102
ILA	S. epidermidis	-0.0779723	0.0341973	240	190	0.0234909	0.0763455
OHPLA	V. dispar/parvula	-0.0820933	0.0307411	240	172	0.0080972	0.0350879
PLA	P. diastonis	-0.086896	0.0351916	240	83	0.0142928	0.0557419
ILA	S. aureus	-0.0960785	0.0242021	240	152	9.55753e-05	0.00122821
ILA	S. salivarius	-0.110784	0.0534805	240	222	0.0395404	0.118621
OHPLA	P. diastonis	-0.11203	0.0371285	240	83	0.0028574	0.0159198
PLA	E. coli	-0.136883	0.0611469	240	197	0.0261358	0.0926633
OHPLA	E. coli	-0.182384	0.0640301	240	197	0.00477908	0.023298
ILA	E. coli	-0.183412	0.0673776	240	197	0.00696981	0.0271822
PLA	Klebsiella spp.	-0.200826	0.0435261	240	81	6.91267e-06	0.000134797
ILA	C. neonatale	-0.208337	0.0683152	240	93	0.00256346	0.0124969
ILA	Klebsiella spp.	-0.216618	0.0493977	240	81	1.84409e-05	0.000359597
OHPLA	B. catenulatum group	-0.223542	0.0649462	240	117	0.000689372	0.00448092
ILA	B. catenulatum group	-0.239916	0.069359	240	117	0.000650546	0.00362447
OHPLA	Klebsiella spp.	-0.240945	0.0455024	240	81	2.88651e-07	6.71323e-06
PLA	C. neonatale	-0.250564	0.0589347	240	93	3.15853e-05	0.000307957
OHPLA	C. neonatale	-0.275642	0.0623611	240	93	1.53012e-05	0.000149187
#P-values were corrected seperately for each metabolite compared to all 39 taxa
