# Supplementary material for: Bifidobacterium species associated with breastfeeding produce aromatic lactic acids in the infant gut
Source: Nat Microbiol. 2021 Oct 21;6(11):1367–82. doi: 10.1038/s41564-021-00970-4 (PMC8556157; doi:10.1038/s41564-021-00970-4)
Supplement: Source Data Fig. 1 — Statistical source data. [file 41564_2021_970_MOESM6_ESM.xlsx]

## Sheet: Fig. 1a-b
Sample ID	PC1 (Weighted Unifrac)	PC2 (Weighted Unifrac)	Breastfeeding status	Relative abundance of Bifidobacterium (%)
1	0.00785578	-0.0137759	Weaned	34.5147
2	0.0898628	0.037559	Breastfed	69.147
3	-0.0718946	-0.0496854	Weaned	7.48444
4	-0.00948162	0.27049	Weaned	25.2476
5	0.0723223	-0.0220058	Weaned	61.1105
6	0.163828	-0.0330842	Breastfed	87.8162
7	0.00123112	-0.0136455	Weaned	35.8481
8	0.143782	-0.00983856	Weaned	76.7878
9	0.0246501	-0.0347502	Breastfed	45.1698
10	-0.0732384	-0.0190383	Weaned	12.6997
11	0.0341534	-0.0197525	Breastfed	42.3645
12	0.164844	-0.0235983	Breastfed	86.5322
13	0.0366772	0.0816077	Breastfed	46.1175
14	-0.108133	-0.0935953	Weaned	0.0557704
15	-0.00854344	0.0980353	Weaned	32.9783
16	0.0814887	-0.0181082	Breastfed	56.5615
17	0.127486	-0.0367198	Breastfed	56.1654
18	0.0440723	-0.0404308	Weaned	44.4976
19	-0.118542	0.00507675	Weaned	0.00365
20	-0.0411711	-0.0178274	Weaned	23.0772
21	-0.0612681	0.208041	Weaned	13.1386
22	-0.104025	-0.108887	Weaned	1.18541
23	-0.0290535	0.122744	Breastfed	13.3762
24	0.0665539	0.0225243	Weaned	58.2344
25	-0.0215417	0.015369	Weaned	23.752
26	0.0970323	-0.0315595	Weaned	52.3956
27	0.0827332	-0.0241373	Breastfed	58.9833
28	0.0506004	0.00739842	Weaned	35.9659
29	-0.0984542	-0.105218	Breastfed	4.86508
30	0.0662958	-0.00819607	Breastfed	51.9405
31	0.0491336	-0.0377345	Weaned	59.3865
32	-0.0532651	-0.00810757	Weaned	12.3642
33	-0.126243	-0.059722	Weaned	0
34	0.102859	-0.00104347	Breastfed	60.5011
35	-0.0667348	0.0799626	Weaned	22.0897
36	-0.0664823	0.00915428	Weaned	14.9711
37	0.16251	-0.0253161	Breastfed	87.1275
38	-0.112284	-0.0760934	Weaned	0
39	-0.12661	0.0723483	Weaned	8.17268
40	-0.0080662	-0.00400948	Weaned	17.6368
41	0.134931	-0.0158462	Breastfed	85.7646
42	-0.0188004	-0.0501119	Weaned	29.1696
43	-0.0390703	0.0079926	Breastfed	24.8408
44	-0.0938138	-0.0844356	Breastfed	9.84084
45	-0.111911	-0.0895457	Weaned	0
46	0.0305727	0.143478	Breastfed	37.9902
47	-0.0197995	0.0251725	Weaned	28.8136
48	-0.111268	0.0641388	Weaned	10.8674
49	0.0867508	-0.00734742	Breastfed	64.9432
50	-0.00862911	-0.0110217	Weaned	35.3903
51	0.1451	-0.0302463	Breastfed	88.958
52	0.0571625	-0.00772599	Weaned	58.2868
53	-0.0546736	-0.0778469	Breastfed	25.3053
54	-0.0680997	0.0551845	Weaned	18.322
55	-0.0972042	0.0368114	Breastfed	11.0799
56	-0.0675936	-0.0391379	Breastfed	17.4704
57	-0.127876	0.0199878	Weaned	5.11522
58	0.0769798	-0.00267405	Breastfed	53.8429
59	-0.0776986	-0.0312562	Weaned	12.423

## Sheet: Fig. 1c
Sample ID	PC1	PC2	Breastfeeding status
1	-3.89191	0.735232	Weaned
2	-1.91582	-0.0533306	Breastfed
3	-4.37494	0.432874	Weaned
4	-0.343526	0.264638	Weaned
5	2.42437	0.322613	Weaned
6	1.41317	0.501402	Breastfed
7	0.0172444	0.487335	Weaned
8	1.34141	-0.193538	Weaned
9	-2.67627	-0.195973	Breastfed
10	-3.89715	0.0707938	Weaned
11	2.42176	-0.886905	Breastfed
12	-4.21032	1.46168	Breastfed
13	-0.6691	-0.697084	Breastfed
14	0.550888	-0.637257	Weaned
15	0.573461	-1.3699	Weaned
16	0.338182	0.122282	Breastfed
17	2.88546	6.13204	Breastfed
18	-1.74432	-0.268349	Weaned
19	0.982784	-1.88952	Weaned
20	1.43208	-0.77751	Weaned
21	0.958619	-0.0453096	Weaned
22	2.53516	-2.66617	Weaned
23	1.75879	0.634661	Breastfed
24	-1.06606	0.128119	Weaned
25	2.01627	-0.973731	Weaned
26	2.30174	-1.63502	Weaned
27	-0.0965256	0.871814	Breastfed
28	-0.695601	-0.919383	Weaned
29	0.352661	-1.13446	Breastfed
30	-1.78965	-0.454183	Breastfed
31	3.69672	1.77805	Weaned
32	-0.888451	-0.251507	Weaned
33	6.03389	-2.3901	Weaned
34	0.67941	0.185377	Breastfed
35	1.79589	-0.977959	Weaned
36	-2.27149	-0.832279	Weaned
37	0.479704	5.0346	Breastfed
38	2.75012	-2.33841	Weaned
39	-0.37304	-1.28857	Weaned
40	-4.84224	0.156147	Weaned
41	-0.226264	2.88066	Breastfed
42	-2.07385	-0.0433059	Weaned
43	1.86551	0.0701597	Breastfed
44	-1.13532	0.0404798	Breastfed
45	-1.38601	-1.28164	Weaned
46	1.00582	1.33664	Breastfed
47	-1.73545	-1.06321	Weaned
48	0.747406	-1.76982	Weaned
49	-0.517518	-0.891867	Breastfed
50	-3.66908	-0.442714	Weaned
51	2.71305	4.96362	Breastfed
52	1.61706	-0.879727	Weaned
53	0.160372	0.0744626	Breastfed
54	-1.64503	-0.598541	Weaned
55	-3.96978	0.570748	Breastfed
56	-0.71299	0.141616	Breastfed
57	0.937966	-1.1411	Weaned
58	2.52022	1.95645	Breastfed
59	1.51055	-0.366123	Weaned

## Sheet: Fig. 1d
Faecal metabolite	Correlation to faecal relative abundance of Bifidobacterium (%)
	Spearman's Rank correlation coefficient (rho)	P-value
Tyrosine	-0.223041	0.0895051
Tyramine	-0.0551837	0.678053
4-hydroxyphenyllactic acid	0.44048	0.000480608
4-hydroxyphenylacetic acid	-0.0272667	0.837575
4-hydroxyphenylpropionic acid	-0.223605	0.0886763
Phenylalanine	-0.171781	0.19328
Phenyllactic acid	0.280901	0.0311562
Phenylacetic acid	-0.0226781	0.864626
Phenylpropionic acid	-0.0674451	0.611769
Tryptophan	0.0531299	0.689415
Tryptamine	-0.229659	0.0801582
Kynurenine	0.113276	0.39298
Kynurenic acid	0.194459	0.139987
Xanthurenic acid	-0.0207493	0.876045
Indoleacetic acid	-0.0962067	0.468544
Indolelactic acid	0.54739	7.23988e-06
Indolepropionic acid	-0.177094	0.179657
Indolealdehyde	0.413467	0.00113423
Indoleethanol	-0.125022	0.345438

## Sheet: Fig. 1e
Faecal metabolite	Spearman's Rank correlation coefficient (rho)								P-value
	B. longum	B. bifidum	B. breve	B. scardovii	B. dentium	B. adolescentis	B. animalis/pseudolongum	B. catenulatum group	B. longum	B. bifidum	B. breve	B. scardovii	B. dentium	B. adolescentis	B. animalis/pseudolongum	B. catenulatum group
Indolelactic acid	0.64559	0.423969	0.242955	0.232163	0.165894	-0.01721	-0.05793	-0.18312	3.3764e-08	0.000819166	0.0637202	0.0768299	0.20922	0.897053	0.66299	0.165059
4-hydroxyphenyllactic acid	0.564101	0.288228	0.086325	0.163138	0.095612	-0.05693	0.002095	-0.17533	3.27492e-06	0.026845	0.515627	0.216993	0.471311	0.668451	0.987433	0.184102
Indolealdehyde	0.324596	0.235794	0.164214	0.148811	0.407341	0.181004	-0.00259	0.062119	0.0121332	0.0721989	0.213934	0.260649	0.00136477	0.170084	0.984449	0.640223
Phenyllactic acid	0.162021	0.20831	0.116986	-0.0725	0.156398	0.161132	-0.02828	0.211913	0.220198	0.113366	0.377564	0.585266	0.236845	0.222776	0.831633	0.107122
Phenylacetic acid	-0.04795	-0.06242	0.00911	0.134425	0.165824	0.022656	0.087002	-0.13577	0.718372	0.638597	0.945405	0.310077	0.209413	0.864759	0.512326	0.305216
Indoleacetic acid	-0.08716	-0.16629	0.070335	-0.005	0.142727	0.031332	-0.04059	0.076742	0.51157	0.20811	0.596561	0.970033	0.280863	0.813761	0.76016	0.563461
Tryptophan	-0.096455	0.0274735	0.148834	0.0604398	0.154539	0.0708592	0.0774344	0.0186654	0.467392	0.83636	0.260575	0.649304	0.242536	0.593822	0.559937	0.88841
4-hydroxyphenylacetic acid	-0.0995	-0.10822	-0.04194	0.061375	0.276491	0.076826	-0.08173	0.055819	0.453397	0.414591	0.752455	0.64424	0.0340189	0.563036	0.538316	0.674555
Phenylpropionic acid	-0.20704	-0.19689	0.016825	-0.21832	-0.07367	-0.08629	0.103272	0.091965	0.115625	0.134998	0.899351	0.0966746	0.579224	0.515803	0.436355	0.488463
Phenylalanine	-0.246912	-0.139516	0.0337775	0.118451	-0.0240558	-0.0057844	0.0761826	-0.119423	0.0593905	0.291939	0.799518	0.371578	0.856486	0.965318	0.566317	0.367638
Tyrosine	-0.269308	-0.266838	0.0598648	0.0661848	0.0393613	0.0065075	0.029865	-0.021697	0.0391497	0.041055	0.652425	0.618452	0.767241	0.960986	0.822338	0.870431
Indolepropionic acid	-0.29933	-0.14402	-0.0355	-0.21724	0.165638	0.105286	-0.10959	0.231076	0.0212721	0.276473	0.789536	0.0983754	0.209932	0.427416	0.408668	0.0782603
4-hydroxyphenylpropionic acid	-0.41635	-0.10274	-0.13587	-0.17232	0.021558	0.217853	0.001789	0.279637	0.00103836	0.438752	0.304874	0.191864	0.871253	0.0974121	0.989269	0.0319554
