# Supplementary material for: Bifidobacterium species associated with breastfeeding produce aromatic lactic acids in the infant gut
Source: Nat Microbiol. 2021 Oct 21;6(11):1367–82. doi: 10.1038/s41564-021-00970-4 (PMC8556157; doi:10.1038/s41564-021-00970-4)
Supplement: Source Data Fig. 2 — Statistical source data. [file 41564_2021_970_MOESM7_ESM.xlsx]

## Sheet: Fig. 2a
Species	Mean OD600nm		Mean metabolite concentration (µM)
	Glucose	HMOs	ILA (Glucose)	PLA (Glucose)	4-OH-PLA (Glucose)	ILA (HMO)	PLA (HMO)	4-OH-PLA (HMO)
B. adolescentis	9.21	0.37	0	12.0993	0	0	1.17378	0
B. animalis subsp. lactis	5.76	0.09	3.27773	23.4046	24.1016	0	0	0
B. animalis subsp. animalis	4.77	0.21	3.11846	25.1526	33.0616	0	0.258872	0
B. dentium	6.9	0.28	1.504	11.9118	0	0.028171	1.2865	0
B. catenulatum	5.22	0.3	2.24522	31.7357	13.0337	0.003835	1.06544	0
B. pseudocatenulatum	5.91	3.92	3.06491	21.8894	3.71538	2.0798	14.8375	0
B. pseudologum subsp. pseudolongum	4.87	1.64	4.83071	42.7659	26.8427	2.15707	21.1725	16.3159
B. bifidum	3.54	2.71	43.6278	245.799	66.6546	50.6506	381.488	66.3972
B. breve	4.81	1.6	40.4899	45.998	57.145	30.7072	33.6724	33.808
B. longum subsp. longum	6.8	1.18	59.0122	170.315	60.2822	49.7843	223.617	58.0072
B. longum subsp. infantis	5.74	6.25	40.963	176.85	125.132	29.5508	130.095	129.125
B. scardovii	8.77	2.01	21.2106	132.534	76.965	75.2405	150.405	145.055

## Sheet: Fig. 2c
Biological replicate	E. coli LMG 194 strain
	Empty vector			Type 4 ldh+
	4-OH-PLA (µM)	PLA (µM)	ILA (µM)	4-OH-PLA (µM)	PLA (µM)	ILA (µM)
Rep1	0	4.95629	0	229.652	217.156	75.0391
Rep2	0	5.18597	0	142	197.275	75.4912
Rep3	0	3.6719	0	124.01	267.303	65.086

## Sheet: Fig. 2d
Time (hours)	OD600nm (Wild type)			OD600nm (Type 4 ldh mutant)			OD600nm (Complemented)
	Rep1	Rep2	Rep3	Rep1	Rep2	Rep3	Rep1	Rep2	Rep3
0	0.028	0.028	0.028	0.031	0.029	0.03	0.029	0.029	0.029
1	0.021	0.037	0.022	0.025	0.028	0.026	0.04	0.066	0.037
2	0.052	0.06	0.045	0.034	0.042	0.027	0.065	0.08	0.068
3	0.083	0.084	0.071	0.057	0.063	0.059	0.086	0.093	0.089
4	0.156	0.138	0.137	0.1	0.12	0.104	0.154	0.115	0.156
5	0.305	0.24	0.27	0.177	0.231	0.2	0.272	0.145	0.258
6	0.606	0.437	0.495	0.4	0.55	0.45	0.49	0.197	0.46
7	1.24	0.93	1.08	0.8	1.03	0.8	1.01	0.4	0.99
8	1.74	1.6	1.71	1.27	1.72	1.38	1.65	0.62	1.45
9	2.65	2.03	2.31	2.19	2.23	1.94	2.39	1.05	2.15
10	3.45	3.05	3.8	2.73	2.88	2.92	3.21	1.58	2.73
11	4.65	4	4.07	3.35	3.5	3.48	3.65	2.35	3.46
12	4.51	3.79	4.15	4.34	4.47	4.15	4.63	2.77	4.18
13	4.74	4.51	4.63	4.49	4.65	4.22	5.27	3.95	4.8
26	5.56	5.61	5.77	4.93	4.43	4.63	5.43	5.34	5.16

## Sheet: Fig. 2e
Biological replicate	ILA (µM)			PLA (µM)			4-OH-PLA (µM)
	Wild type	Type4_ldh mutant	Complemented	Wild type	Type4_ldh mutant	Complemented	Wild type	Type4_ldh mutant	Complemented
Rep1	45.2024	2.17066	58.8885	114.064	19.2863	138.157	33.2053	0	42.9654
Rep2	48.0195	2.82449	44.5841	92.4595	13.7785	209.485	41.5689	0	46.2217
Rep3	39.1284	2.84284	49.9443	96.0637	20.6573	204.262	33.8642	0	55.9508
