# Supplementary material for: Bifidobacterium species associated with breastfeeding produce aromatic lactic acids in the infant gut
Source: Nat Microbiol. 2021 Oct 21;6(11):1367–82. doi: 10.1038/s41564-021-00970-4 (PMC8556157; doi:10.1038/s41564-021-00970-4)
Supplement: Source Data Fig. 3 — Statistical source data. [file 41564_2021_970_MOESM8_ESM.xlsx]

## Sheet: Fig. 3a
Indolepyruvic acid
[S]0 (mM)	v/[E]0 (s–1)
	Rep1	Rep2
0	0	0
0.01	1.41582	1.60743
0.03	4.10216	4.25943
0.06125	6.56162	6.37089
0.125	9.35443	9.6405
0.25	11.9699	11.389

## Sheet: Fig. 3b
Phenylpyruvic acid
[S]0 (mM)	v/[E]0 (s–1)
	Rep1	Rep2
0	0	0
1.5	10.0974	10.496
3	19.1983	20.0619
4.5	26.2399	27.6349
6	29.7607	33.6801
7.5	35.8723	37.2009
9	40.4559	40.5888
10.5	40.0573	44.3753

## Sheet: Fig. 3c
4-Hydroxyphenylpyruvic acid
[S]0 (mM)	v/[E]0 (s–1)
	Rep1	Rep2
0	0	0
2	18.388	19.2537
4	30.802	35.1187
8	54.1033	62.3841
12	73.2305	70.25
16	83.5939	84.0707
24	86.8299	86.9053

## Sheet: Fig. 3d
Pyruvic acid
[S]0 (mM)	v/[E]0 (s–1)
	Rep1	Rep2
0	0	0
2.5	0.03986	0.04401
5	0.09383	0.09965
10	0.17272	0.18517
15	0.22752	0.24413
20	0.26655	0.27984
25	0.29644	0.3172
30	0.32634	0.33796
35	0.33381	0.36038
40	0.35789	0.37948
