# Supplementary material for: Bifidobacterium species associated with breastfeeding produce aromatic lactic acids in the infant gut
Source: Nat Microbiol. 2021 Oct 21;6(11):1367–82. doi: 10.1038/s41564-021-00970-4 (PMC8556157; doi:10.1038/s41564-021-00970-4)
Supplement: Source Data Fig. 4 — Statistical source data. [file 41564_2021_970_MOESM9_ESM.xlsx]

## Sheet: Fig. 4a-b
Sample ID	PC1 (Bray Curtis)	PC2 (Bray Curtis)	Relative abundance of Bifidobacterium (%)	Aromatic lactic acids (LOG10 nmol/g faeces)
CIG01.1	0.345928	-0.181817	92.8317	1.94873
CIG01.2	-0.423598	0.0112855	99.4945	2.26171
CIG01.3	-0.420894	0.00883875	99.3948	2.2099
CIG01.4	-0.418786	0.000983289	99.2429	2.17222
CIG01.5	-0.424061	0.010961	99.5898	1.90239
CIG01.6	-0.418043	0.00944655	96.5312	2.06989
CIG01.7	-0.41935	0.00822129	98.4627	2.21514
CIG01.8	-0.414374	-0.00808827	99.2681	2.24648
CIG01.9	-0.388713	-0.0231443	88.5491	2.47312
CIG01.10	-0.221362	-0.18915	86.6429	2.4595
CIG02.1	-0.353753	0.00264604	90.9281	2.64652
CIG02.2	-0.226909	-0.00818232	80.9107	1.94426
CIG02.3	-0.339792	-0.00816983	79.4153	2.22304
CIG02.5	-0.422005	0.0125901	96.8465	2.58377
CIG02.6	-0.421896	0.0181395	98.3671	2.14747
CIG02.7	-0.419837	0.00910038	95.3493	2.49691
CIG02.8	-0.419644	0.0182129	97.4883	2.01185
CIG02.9	-0.421201	0.0181767	98.1415	2.3439
CIG02.10	-0.421852	0.0191433	98.3785	2.57393
CIG02.11	-0.405899	0.0213097	89.8142	1.88916
CIG03.1	0.263707	-0.0235733	16.0404	0
CIG03.2	0.124589	0.0702293	9.82482	1.97886
CIG03.3	-0.13886	0.019714	32.334	1.59045
CIG03.4	-0.0900075	-0.00660115	30.1205	1.37111
CIG03.6	-0.426053	0.0135702	99.7602	1.77144
CIG03.7	-0.412236	-0.00608303	97.2039	1.99259
CIG03.8	-0.422712	0.0123075	98.9434	2.18675
CIG03.9	-0.402287	0.00833342	80.0899	1.91809
CIG03.10	-0.418941	0.0107426	98.4489	2.10851
CIG04.1	0.194264	-0.0406948	35.8673	1.49135
CIG04.2	-0.00627818	-0.220046	91.494	2.33695
CIG04.3	0.131788	-0.202919	92.3749	2.36418
CIG04.4	0.0676156	-0.219428	82.7948	2.40213
CIG04.5	0.0325857	-0.212005	87.828	2.48747
CIG04.6	-0.399347	0.0128531	85.263	2.19786
CIG04.7	-0.394405	0.0171174	85.8347	2.3345
CIG04.8	-0.409779	0.00347464	92.9371	2.44369
CIG04.9	-0.406045	0.00957851	91.1051	2.22886
CIG04.10	-0.405037	-0.0246993	96.7367	2.37008
CIG04.11	-0.410794	-0.0109588	96.0973	2.28303
CIG05.2	-0.389118	0.0432872	87.4539	1.78997
CIG05.3	0.280407	0.192261	0.0837822	1.45092
CIG05.4	-0.317697	0.0084678	97.2719	1.96223
CIG05.5	0.302274	0.116213	86.4404	2.12531
CIG05.6	0.201008	0.0861203	75.474	1.71704
CIG05.7	-0.250957	0.0151594	90.7996	2.20891
CIG05.8	-0.283328	0.00127358	96.9398	2.27243
CIG05.9	-0.25082	0.00170617	95.2624	2.19737
CIG05.10	-0.0164246	0.0232813	74.218	0.994025
CIG05.11	0.15067	0.06171	58.882	1.75319
CIG06.1	0.420256	-0.302181	76.7917	1.85109
CIG06.2	-0.31728	0.0245819	60.0691	2.09878
CIG06.4	-0.350011	0.0311886	68.9584	1.92294
CIG06.5	-0.409153	-0.00862829	98.5499	2.53825
CIG06.6	-0.398737	-0.00984731	96.6602	2.26326
CIG06.7	-0.407047	-0.0149744	98.2643	2.46975
CIG06.8	-0.39813	-0.0167451	97.3593	2.47939
CIG06.9	-0.408101	-0.000776176	97.0328	1.86075
CIG06.10	-0.403718	0.00765815	95.6079	2.18684
CIG06.11	-0.412717	0.0113197	97.1541	2.26837
CIG07.2	0.285198	0.197757	0.0105224	0.72737
CIG07.3	0.28136	0.193593	0.00648172	1.39939
CIG07.4	0.288292	0.194395	0	1.04751
CIG07.5	0.292152	0.203025	0.0225861	1.94654
CIG07.6	0.304154	0.27916	0	0.988162
CIG07.7	0.273049	0.188516	0.0191229	0.807102
CIG07.8	0.293903	0.294654	0	1.54011
CIG07.9	0.244692	0.161766	0.00585172	1.81913
CIG07.10	0.310896	0.326464	0.0129777	2.29041
CIG07.11	0.170624	-0.406038	92.4807	2.3956
CIG08.1	0.287809	0.230444	12.1433	1.48919
CIG08.2	0.342836	0.454627	0.212205	1.79053
CIG08.3	0.345102	0.459185	0	1.78735
CIG08.4	0.353167	0.467251	0	1.43707
CIG08.5	0.360747	0.475319	0.00587009	1.27084
CIG08.6	0.371616	0.489659	0.00709849	1.56584
CIG08.7	0.361436	0.477832	0.00950074	1.41338
CIG08.8	0.358068	-0.0264697	38.6942	1.91715
CIG08.9	0.344773	0.273587	4.42952	2.14168
CIG08.10	0.345059	-0.122841	76.881	2.39744
CIG08.11	0.323807	-0.169999	83.7843	2.6168
CIG09.2	0.34777	0.460342	0.0131262	1.36697
CIG09.3	0.374773	0.494789	0.00464339	1.53968
CIG09.4	0.375368	0.496325	0	1.20465
CIG09.5	0.358309	0.449241	0.0100659	1.18429
CIG09.6	0.365753	0.477377	0	1.28089
CIG09.7	0.364102	0.470143	0.00526482	1.36916
CIG09.8	0.360936	0.452545	0.00959233	1.49897
CIG09.9	0.411614	0.0850025	43.4041	2.14667
CIG09.10	0.334198	-0.17557	89.6903	2.69278
CIG09.11	0.318798	0.255114	3.37506	2.02816
CIG10.2	0.269691	0.115893	74.5363	1.51428
CIG10.3	0.248402	0.0979575	50.0893	1.99883
CIG10.4	0.235229	0.0782705	55.0672	1.88849
CIG10.5	0.241491	0.125163	0.0167327	1.00315
CIG10.6	0.22706	0.0784255	22.8142	1.68154
CIG10.7	0.224927	0.0970294	76.2939	1.31059
CIG10.8	0.189771	0.062233	57.0958	1.95054
CIG10.9	0.149478	0.050532	84.7767	1.93066
CIG10.10	0.129192	0.0492396	63.6276	2.07661
CIG10.11	0.367828	0.460442	0.0443686	1.12154
CIG11.1	0.412272	-0.327623	93.6009	2.28577
CIG11.2	0.405213	-0.337782	73.7716	1.94538
CIG11.3	0.396672	-0.0237414	26.0738	1.88548
CIG11.4	0.323296	0.121738	9.2329	1.95181
CIG11.5	-0.408309	0.00652421	94.1267	2.86105
CIG11.6	-0.377069	-0.00133026	83.3748	2.65144
CIG11.7	-0.412879	0.00428728	96.9367	2.53797
CIG11.8	-0.39607	0.00735885	86.5384	2.57631
CIG11.9	-0.412819	0.0237426	96.7216	2.5257
CIG11.10	-0.398516	0.0126201	91.0966	2.42467
CIG11.11	-0.398648	0.012273	89.21	2.58167
CIG12.2	-0.419229	0.0194211	96.3704	2.13945
CIG12.3	-0.417469	0.0174357	96.2453	2.38697
CIG12.4	-0.420135	0.0186233	97.9115	1.80279
CIG12.5	-0.422695	0.0114987	99.4562	2.37224
CIG12.6	-0.420893	0.014453	98.1354	2.06041
CIG12.7	-0.420355	0.0164597	97.6096	2.09691
CIG12.8	-0.413449	0.00206815	95.7565	2.38011
CIG12.9	-0.361628	0.0361576	82.4771	2.36228
CIG13.3	0.0791106	-0.12897	45.111	1.761
CIG13.4	0.0066741	-0.196985	74.6958	1.72285
CIG13.5	0.0714323	-0.115518	47.849	1.99261
CIG13.6	-0.0588883	-0.158444	67.0461	2.77027
CIG13.8	0.412967	-0.433647	96.1841	2.63373
CIG13.9	0.402946	-0.400245	82.5008	2.59814
CIG13.10	0.414059	-0.418139	87.2458	2.73554
CIG13.11	0.406466	-0.412602	83.3951	2.56309
CIG14.2	0.20192	-0.404391	81.5155	2.04506
CIG14.4	0.414413	-0.418738	93.5095	2.23334
CIG14.5	0.417809	-0.429782	98.6508	2.65851
CIG14.6	0.421249	-0.432571	97.2089	2.56311
CIG14.7	0.424422	-0.44055	98.6004	2.34518
CIG14.8	0.409161	-0.396884	98.1262	2.39144
CIG14.9	0.417694	-0.422975	92.478	2.07482
CIG14.10	0.406057	-0.453403	93.761	2.49954
CIG14.11	0.368457	-0.427955	85.2229	2.30415
CIG15.2	0.311671	-0.314125	68.5648	1.34905
CIG15.3	0.236046	-0.178218	53.1979	2.37795
CIG15.4	0.203405	-0.029236	32.2162	2.18616
CIG15.5	0.276154	0.183622	0.850062	1.69705
CIG15.6	0.382285	-0.0146301	22.2911	1.53031
CIG15.7	0.230537	-0.276736	59.7313	2.54986
CIG15.8	-0.355596	-0.0181976	85.7089	2.71644
CIG15.9	0.42158	-0.371868	69.4833	2.75705
CIG15.10	-0.252152	-0.0996231	76.974	2.22388
CIG15.11	-0.33924	-0.045573	80.3438	2.83273
CIG16.1	-0.275184	-0.0521784	67.677	2.48366
CIG16.2	-0.185685	-0.068837	57.0424	2.25189
CIG16.3	0.336674	0.4308	0.0201134	1.12516
CIG16.4	0.353395	0.456804	0.00355821	1.56159
CIG16.5	-0.133958	-0.2112	92.6298	2.53757
CIG16.6	0.334151	0.434722	0.0269462	1.08925
CIG16.7	0.105418	-0.248709	89.6119	2.38304
CIG16.8	-0.0438679	-0.331571	90.6046	2.55738
CIG16.9	0.0896971	-0.404639	96.7162	2.99944
CIG17.2	0.398169	-0.346529	81.3577	2.15838
CIG17.3	0.401218	-0.358711	98.2286	2.17349
CIG17.4	0.328956	0.0199613	13.3997	2.17623
CIG17.5	0.335867	-0.082939	19.8929	2.11759
CIG17.6	0.408822	-0.330148	65.7746	2.7013
CIG17.7	-0.383223	0.0161267	87.1031	2.61979
CIG17.8	-0.360587	0.0161259	80.5332	2.26085
CIG17.9	-0.387264	-0.0630912	96.0379	2.31147
CIG17.10	-0.39409	-0.0142971	95.7328	2.55438
CIG18.3	0.319371	0.371307	0.00255722	0.611575
CIG18.5	0.338004	0.394303	0.00811589	0.338827
CIG18.6	0.268158	0.184687	63.6811	1.5161
CIG18.8	0.255239	0.157607	76.8158	1.62165
CIG18.9	0.244581	0.14572	91.5175	1.35923
CIG18.10	0.277267	0.181498	28.8429	1.21674
CIG18.11	0.416788	-0.168626	40.7472	1.98313
CIG19.1	0.292049	0.193885	0.0044342	1.70429
CIG19.3	0.362401	0.421192	0.0245214	1.06089
CIG19.4	0.278973	0.229935	0.0220138	1.89466
CIG19.5	0.269388	0.186174	0.0141833	1.2628
CIG19.6	0.256858	0.173264	0.0350305	2.28149
CIG19.7	0.281698	0.21573	0.0130312	1.99578
CIG19.8	0.267124	0.184731	0.0281272	2.29733
CIG19.9	0.255793	0.151578	0.0818666	2.04596
CIG19.10	0.256444	0.148596	58.7911	2.06912
CIG19.11	0.291749	0.208012	4.04654	1.54237
CIG20.2	0.269609	0.0921201	86.3589	2.0968
CIG20.4	0.225889	0.0752405	78.3135	2.20844
CIG20.5	0.208753	0.0888504	93.8981	2.05165
CIG20.6	0.394963	-0.338877	95.9768	2.37319
CIG20.7	0.446566	-0.483432	97.6361	2.46522
CIG20.8	0.442994	-0.42838	95.7716	2.01669
CIG20.9	0.423526	-0.437393	89.7018	2.69638
CIG20.10	0.349683	-0.400474	90.0444	2.55714
CIG21.3	0.405847	-0.391315	99.3275	2.0522
CIG21.4	-0.418239	0.00137627	99.2072	2.11887
CIG21.5	-0.409318	-0.0157414	98.7954	2.32666
CIG21.6	-0.340163	-0.11387	93.7265	2.55102
CIG21.7	-0.387106	-0.0582974	97.9845	2.69189
CIG21.8	-0.360159	-0.10061	96.6363	2.321
CIG21.9	-0.405046	-0.0252004	98.4219	2.38151
CIG21.10	-0.422293	0.0195073	95.9307	2.4197
CIG21.11	-0.346976	-0.0644833	85.8595	2.25383
CIG22.1	0.283446	0.162087	7.97208	1.57796
CIG22.2	0.350238	-0.111421	92.0268	2.19395
CIG22.3	0.357659	-0.167854	92.4515	2.16276
CIG22.5	0.361949	-0.129691	69.4038	2.07731
CIG22.6	-0.416995	0.018045	96.0032	2.53262
CIG22.7	-0.368126	-0.0155279	90.2042	2.59851
CIG22.8	-0.403352	0.0258221	94.3651	2.47684
CIG22.9	-0.381648	0.0431104	84.4892	2.30737
CIG22.10	-0.404269	0.0121013	95.6836	2.4803
CIG22.11	-0.40993	0.0261476	95.4688	2.19707
CIG23.1	-0.31497	0.0600968	78.1609	2.18056
CIG23.2	-0.373992	0.0245599	73.2721	2.11825
CIG23.4	-0.422195	0.0105333	96.3365	2.77739
CIG23.5	-0.400044	0.00342981	87.6375	2.5982
CIG23.6	-0.422599	0.0180706	98.5936	2.53068
CIG23.7	-0.41135	0.0117411	93.3289	2.51112
CIG23.8	-0.404247	0.0220351	91.5694	2.48876
CIG23.9	-0.412532	0.0161439	94.0244	2.36601
CIG23.10	-0.411496	0.0130327	92.7151	2.37385
CIG23.11	-0.351996	0.00808824	71.8142	2.01529
CIG24.3	0.14823	0.034207	75.2687	1.72746
CIG24.4	0.23858	0.0811448	10.3195	1.84425
CIG24.5	0.358662	-0.360754	80.2943	2.39439
CIG24.6	0.362096	-0.220661	48.3215	2.16719
CIG24.8	0.077067	-0.372792	89.9323	2.86615
CIG24.10	-0.239528	-0.206197	86.762	2.65278
CIG25.3	-0.284264	0.0129413	54.2269	1.67979
CIG25.4	-0.207121	0.020944	41.9358	1.8223
CIG25.5	-0.373693	0.0114998	73.7042	1.75338
CIG25.6	-0.239182	0.0175316	45.6291	1.9483
CIG25.7	-0.250749	0.0219324	47.3502	1.89974
CIG25.8	0.0310761	0.0515192	17.7022	2.14747
CIG25.9	0.053219	0.100444	15.9909	2.2094
CIG25.10	-0.158445	0.0305678	35.8568	2.25186
CIG25.11	-0.310479	0.0465389	60.203	2.33

## Sheet: Fig. 4c
Taxon	Subject and age adjusted β coefficient						FDR corrected P-value
	ILA	PLA	4-OH-PLA	2'FL/3FL	3'SL/6'SL	LNT/LNnT	ILA	PLA	4-OH-PLA	2'FL/3FL	3'SL/6'SL	LNT/LNnT
Infant type Bifidobacterium spp.	1.68081	1.20948	1.31782	-0.76085	-1.28199	-1.69621	9.69305e-08	5.34948e-05	2.64176e-05	0.104768	9.97363e-05	5.61953e-09
B. longum	1.81826	1.03068	1.10545	-1.77001	-1.24707	-1.28843	2.53235e-08	0.000537317	0.000448801	1.36865e-05	9.97363e-05	2.03924e-05
B. breve	1.75053	0.848042	0.966798	-0.43655	-0.42568	-1.13668	1.16361e-06	0.0133427	0.00664122	0.345772	0.268462	0.00110803
B. bifidum	1.55607	1.41088	1.40818	-0.58471	-1.45484	-2.08574	4.00838e-05	5.38407e-05	0.000170732	0.29897	9.97363e-05	5.61953e-09
B. scardovii	0.28737	0.150983	0.238067	0.041625	-0.26778	-0.07613	0.0410408	0.305763	0.0661464	0.798835	0.0545292	0.690629
B. animalis/pseudolongum	0.336198	-0.1516	0.325818	0.136839	0.210582	0.259742	0.0652364	0.45642	0.0678078	0.345772	0.145998	0.0770052
B. adolescentis	-0.12714	-0.04339	-0.24487	0.344078	0.311438	0.196827	0.368482	0.729004	0.0720979	0.122471	0.0543871	0.22949
B. catenulatum group	-0.46286	0.393656	-0.47389	1.07359	-0.10546	-0.07397	0.208659	0.305763	0.147222	0.0374209	0.83382	0.813971
B. dentium	-0.55911	-0.17751	-0.63135	0.498056	0.022173	-0.09434	0.0652364	0.542631	0.0313549	0.253976	0.933638	0.810623

## Sheet: Fig. 4d-f
Sample ID	Age (days)	B. longum	B. bifidum	ILA	PLA	4-OH-PLA	Infant type Bifidobacterium spp.
CIG04.1	2	13700000	21800000	11.8839	13.7519	5.36355	35500000
CIG04.2	13	1250000000	2480000000	42.9253	71.9167	102.402	3730000000
CIG04.3	28	206000000	854000000	38.135	91.3339	101.836	1060000000
CIG04.4	42	855000000	2140000000	38.7366	80.4078	133.279	2990000000
CIG04.5	55	1800000000	4030000000	86.4802	90.1791	130.576	5820000000
CIG04.6	67	7880000000	86900000	57.8005	43.6763	56.2324	7970000000
CIG04.7	82	4380000000	50800000	97.6358	51.3068	67.0811	4430000000
CIG04.8	96	5120000000	67900000	124.599	77.2432	75.9327	5190000000
CIG04.9	110	3320000000	53100000	47.7229	41.7287	79.9283	3380000000
CIG04.10	141	14300000000	543000000	109.743	48.1065	76.6172	14800000000
CIG04.11	164	20400000000	444000000	105.153	41.327	45.4024	20800000000
Sample ID	Age (days)	B. longum	B. catenulatum group	ILA	PLA	4-OH-PLA	Infant type Bifidobacterium spp.
CIG05.1	6	<1000000	<1000000	32.7909	51.1915	40.2355	<1000000
CIG05.2	17	21900000000	1390000	19.7013	13.657	28.2975	21900000000
CIG05.3	34	1420000	3550000	1.76411	18.635	7.84461	1420000
CIG05.4	52	9520000000	3750000000	39.6583	34.6538	17.3591	9530000000
CIG05.5	66	<1000000	1250000000	31.7478	70.9908	30.7095	<1000000
CIG05.6	82	331000000	2270000000	19.7195	21.4994	10.9057	333000000
CIG05.7	96	8470000000	4970000000	110.312	17.9123	33.5495	8490000000
CIG05.8	119	3270000000	1850000000	99.7301	54.6855	32.8396	3280000000
CIG05.9	133	10200000000	7140000000	39.5917	73.4244	44.5161	10300000000
CIG05.10	176	9960000000	16600000000	2.72637	7.13699	<1	9990000000
CIG05.11	192	1940000000	7810000000	15.2659	38.0569	3.326	1950000000
Sample ID	Age (days)	B. longum	B. breve	ILA	PLA	4-OH-PLA	Infant type Bifidobacterium spp.
CIG06.1	2	27800000	4190000000	37.106	6.9406	26.9263	4290000000
CIG06.2	14	<1000000	<1000000	22.5787	8.59278	94.3682	<1000000
CIG06.4	41	2170000	<1000000	16.6103	11.3772	55.7549	2170000
CIG06.5	56	10200000000	98700000	102.238	132.011	111.093	10500000000
CIG06.6	68	3380000000	21900000	55.6149	51.348	76.3773	3480000000
CIG06.7	83	6610000000	34100000	97.3308	92.1331	105.486	6830000000
CIG06.8	93	26100000000	274000000	100.691	100.761	100.118	27100000000
CIG06.9	109	1370000000	4680000	20.5872	10.1237	41.8585	1400000000
CIG06.10	137	5470000000	13700000	44.7604	42.7438	66.2536	5550000000
CIG06.11	165	17800000000	18300000	60.4779	43.4673	81.5645	17900000000
Sample ID	Age (days)	B. longum	B. breve	B. bifidum	ILA	PLA	4-OH-PLA	Infant type Bifidobacterium spp.
CIG07.1	2	<1000000	<1000000	<1000000	<1	<1	<1	<1000000
CIG07.2	16	<1000000	<1000000	<1000000	<1	5.27515	<1	<1000000
CIG07.3	30	<1000000	<1000000	<1000000	<1	24.0846	<1	<1000000
CIG07.4	43	<1000000	<1000000	<1000000	1.22236	5.67224	4.26134	<1000000
CIG07.5	57	<1000000	<1000000	<1000000	2.98372	43.5632	41.87	<1000000
CIG07.6	71	<1000000	<1000000	<1000000	1.72992	5.88849	2.11269	<1000000
CIG07.7	85	<1000000	<1000000	<1000000	2.30645	4.10715	<1	<1000000
CIG07.8	99	<1000000	<1000000	<1000000	<1	28.4367	5.7774	<1000000
CIG07.9	112	<1000000	<1000000	<1000000	1.04114	48.6213	16.2752	<1000000
CIG07.10	146	<1000000	<1000000	<1000000	1.66939	152.873	40.6258	<1000000
CIG07.11	171	3780000000	13100000000	844000000	126.294	22.3845	99.9757	17700000000
Sample ID	Age (days)	B. animalis/pseudolongum	B. bifidum	ILA	PLA	4-OH-PLA	Infant type Bifidobacterium spp.
CIG08.1	6	888000000	<1000000	4.85371	12.6933	13.2985	<1000000
CIG08.2	19	7700000	<1000000	3.47618	29.684	28.5742	<1000000
CIG08.3	30	<1000000	<1000000	3.49423	33.2346	24.5555	<1000000
CIG08.4	44	<1000000	<1000000	<1	20.9753	5.9277	<1000000
CIG08.5	56	<1000000	<1000000	1.08228	17.5746	<1	<1000000
CIG08.6	71	<1000000	<1000000	<1	33.1892	2.89946	<1000000
CIG08.7	84	<1000000	<1000000	<1	22.699	2.37506	<1000000
CIG08.8	99	<1000000	124000000	17.025	37.9434	27.6645	124000000
CIG08.9	113	<1000000	205000000	6.75624	120.809	11.0082	205000000
CIG08.10	138	<1000000	8360000000	49.6827	129.265	70.7676	8360000000
CIG08.11	168	<1000000	14300000000	62.9578	285.107	65.7394	14500000000
Sample ID	Age (days)	B. bifidum	ILA	PLA	4-OH-PLA	Infant type Bifidobacterium spp.
CIG09.2	20	<1000000	2.14036	14.2565	6.88253	<1000000
CIG09.3	31	<1000000	3.08781	24.6208	6.93937	<1000000
CIG09.4	44	<1000000	<1	11.6148	4.26391	<1000000
CIG09.5	58	<1000000	<1	14.8837	<1	<1000000
CIG09.6	70	<1000000	<1	18.7325	<1	<1000000
CIG09.7	86	<1000000	<1	21.183	1.97852	<1000000
CIG09.8	101	<1000000	1.45262	27.0142	3.08143	<1000000
CIG09.9	112	9220000000	21.9038	100.98	17.2916	9220000000
CIG09.10	138	47900000000	64.2752	166.644	262.01	47900000000
CIG09.11	166	736000000	18.2199	65.8355	22.6423	736000000
Sample ID	Age (days)	B. longum	B. catenulatum group	ILA	PLA	4-OH-PLA	Infant type Bifidobacterium spp.
CIG10.2	17	38900000	898000000	15.1273	11.8596	5.69305	39400000
CIG10.3	33	492000000	4400000000	47.0802	41.7008	10.9494	497000000
CIG10.4	46	1050000000	9500000000	34.5018	31.3703	11.4823	1060000000
CIG10.5	57	<1000000	<1000000	4.13529	4.81627	1.12112	1650000
CIG10.6	76	42500000	162000000	18.1234	22.5659	7.3438	42700000
CIG10.7	87	82200000	993000000	5.52555	10.1996	4.71982	83200000
CIG10.8	107	490000000	2340000000	19.9769	35.4803	33.779	495000000
CIG10.9	111	1110000000	6550000000	20.2545	39.4503	25.5378	1130000000
CIG10.10	131	365000000	1140000000	39.0578	50.6544	29.5789	367000000
CIG10.11	162	3460000	<1000000	<1	11.3611	1.759	4230000
Sample ID	Age (days)	B. longum	B. breve	ILA	PLA	4-OH-PLA	Infant type Bifidobacterium spp.
CIG11.1	3	1360000	1330000000	86.7371	72.0483	34.3088	1340000000
CIG11.2	17	7600000	1820000000	41.8688	17.2343	29.0783	1830000000
CIG11.3	32	4810000	1040000000	14.5836	11.1135	51.1237	1050000000
CIG11.4	47	12000000	1860000000	36.8024	33.6662	19.0283	1870000000
CIG11.5	61	7110000000	90400000	295.685	160.649	269.849	7200000000
CIG11.6	75	858000000	21700000	258.171	97.8125	92.1842	880000000
CIG11.7	91	31900000000	417000000	164.989	90.9248	89.2037	32300000000
CIG11.8	107	14700000000	247000000	91.4209	185.183	100.372	14900000000
CIG11.9	121	18900000000	22700000	145.575	76.5601	113.368	18900000000
CIG11.10	150	15000000000	211000000	83.5194	104.926	77.4276	15200000000
CIG11.11	178	42400000000	372000000	124.515	167.269	89.8671	42800000000
Sample ID	Age (days)	B. longum	B. breve	B. bifidum	ILA	PLA	4-OH-PLA	Infant type Bifidobacterium spp.
CIG14.2	16	3620000	11200000	1830000	35.1108	18.452	57.3709	16600000
CIG14.4	52	1570000	3610000000	534000000	53.6238	43.5581	73.9516	4140000000
CIG14.5	68	7120000	36700000000	5740000000	242.227	155.386	57.9097	42400000000
CIG14.6	78	7360000	16000000000	2970000000	181.371	91.7123	92.6012	19000000000
CIG14.7	96	14400000	42900000000	8350000000	88.2845	66.5395	66.5758	51200000000
CIG14.8	109	11500000	59000000000	4930000000	118.629	62.3447	65.3131	64000000000
CIG14.9	125	4250000	8930000000	1530000000	44.0946	49.9071	24.8001	10500000000
CIG14.10	146	1390000000	48500000000	12900000000	133.42	129.7	52.7755	62800000000
CIG14.11	166	4080000000	39700000000	17000000000	48.2371	103.467	49.7387	60700000000
Sample ID	Age (days)	B. longum	B. breve	B. bifidum	ILA	PLA	4-OH-PLA	Infant type Bifidobacterium spp.
CIG16.1	6	5040000	<1000000	<1000000	74.18	136.651	93.7175	5840000
CIG16.2	19	<1000000	<1000000	<1000000	60.5978	58.8454	59.1604	1090000
CIG16.3	40	1160000	<1000000	<1000000	5.08713	6.45168	1.80139	1440000
CIG16.4	56	<1000000	<1000000	<1000000	8.32128	17.4529	10.6665	<1000000
CIG16.5	72	8710000000	<1000000	8980000000	74.4259	155.731	114.646	17700000000
CIG16.6	88	<1000000	<1000000	<1000000	2.68586	8.05515	1.54035	<1000000
CIG16.7	103	4080000000	754000000	12900000000	62.936	67.2864	111.346	17800000000
CIG16.8	117	2290000000	1370000000	1160000000	130.924	107.389	122.582	4820000000
CIG16.9	172	3280000000	7460000000	643000000	260.318	477.406	260.991	11400000000
Sample ID	Age (days)	B. dentium	B. breve	ILA	PLA	4-OH-PLA	Infant type Bifidobacterium spp.
CIG18.3	34	<1000000	<1000000	<1	3.0952	<1	<1000000
CIG18.5	60	<1000000	<1000000	<1	1.81195	<1	<1000000
CIG18.6	77	646000000	<1000000	6.01372	25.2181	1.58512	<1000000
CIG18.7	87	352000000	<1000000	2.95147	4.81638	3.48601	<1000000
CIG18.8	101	643000000	<1000000	10.7796	24.0284	7.03742	<1000000
CIG18.9	118	10500000000	<1000000	4.30075	14.5888	3.97839	<1000000
CIG18.10	143	1890000000	<1000000	4.52686	10.7056	1.23912	<1000000
CIG18.11	172	<1000000	5110000000	43.6071	29.8287	22.7538	5110000000
