# Supplementary material for: Bifidobacterium species associated with breastfeeding produce aromatic lactic acids in the infant gut
Source: Nat Microbiol. 2021 Oct 21;6(11):1367–82. doi: 10.1038/s41564-021-00970-4 (PMC8556157; doi:10.1038/s41564-021-00970-4)
Supplement: Source Data Fig. 5 — Statistical source data. [file 41564_2021_970_MOESM10_ESM.xlsx]

## Sheet: Fig. 5a
Taxa	Subject and age adjusted β coefficient	Log10(FDR-corrected p-value)
Infant type Bifidobacterium spp.	2.00967	2.64796
B. bifidum	1.97464	2.06542
E. faecalis	1.93831	2.33318
B. dorei/vulgatus	1.76372	2.71999
B. longum	1.22283	1.07005
P. diastonis	1.17691	1.07005
E. lenta	1.02142	0.620138
B. dentium	0.860437	0.74095
L. rhamnosus/casei/paracasei	0.786517	0.396138
V. dispar/parvula	0.783827	0.396138
B. breve	0.70545	0.416237
Enterococcus spp.	0.61331	0.334952
S. salivarius	0.593755	0.341537
A. urogenitalis	0.379306	0.341537
Streptococcus spp.	0.349388	0.273182
C..aerofaciens	0.256631	0.14353
Clostridium spp.	0.23154	0.109056
E. coli	0.210343	0.133427
B. fragilis	0.207456	0.160614
B. obeum/luti/wexlerae	0.202342	0.24372
V. ratti	0.17548	0.14353
Lachnospiraceae spp.	0.172971	0.111044
C. freundii	0.168817	0.160614
B. adolescentis	0.009423	0
Enterobacteriaceae spp.	1.32e-11	0
B. scardovii	-5.97e-16	0
B. catenulatum group	-0.00739	0
R. gnavus	-0.00842	0
E. ramosum	-0.03446	0
C. hathewayi	-0.22559	0.111044
B. thetaiotaomicron	-0.23278	0.311827
Klebsiella spp.	-0.24895	0.133427
B. animalis/pseudolongum	-0.3811	0.416237
S. aureus	-0.44526	0.334952
S.epidermidis	-0.46961	0.24372
S. saprophyticus	-0.55532	0.338519
E. cloacae	-0.55667	0.334952
C. perfringens	-0.56203	0.334952
P. acne	-0.95138	1.07005
C. neonatale	-1.10971	0.699143

## Sheet: Fig. 5b
Metabolite	Subject and age adjusted β coefficient	Log10(FDR-corrected p-value)
Indolelactic acid	0.366635	1.51259
4-Hydroxyphenylpropionic acid	0.221322	0.287369
Phenylacetic acid	0.209724	0.245086
Phenylpropionic acid	0.14269	0.211267
Tyramine	0.110648	0.08494
Phenyllactic acid	0.084052	0.123821
4-Hydroxyphenyllactic acid	0.08148	0.086043
Indolealdehyde	0.074257	0.245086
4-Hydroxyphenylacetic acid	0.071063	0.075198
Indolepropionic acid	0.054419	0.245086
Indoleacetic acid	0.052259	0.11844
Xanthurenic acid	0.014206	0.08494
Indoleethanol	-0.00071	0.075198
Kynurenine	-0.00196	0.032262
Kynurenic acid	-0.01276	0.057679
Tryptophan	-0.09117	0.245086
Phenylalanine	-0.09757	0.774669
Tryptamine	-0.11114	0.211267
Tyrosine	-0.23384	2.65019
