# Supplementary material for: Bifidobacterium species associated with breastfeeding produce aromatic lactic acids in the infant gut
Source: Nat Microbiol. 2021 Oct 21;6(11):1367–82. doi: 10.1038/s41564-021-00970-4 (PMC8556157; doi:10.1038/s41564-021-00970-4)
Supplement: Source Data Fig. 6 — Statistical source data. [file 41564_2021_970_MOESM11_ESM.xlsx]

## Sheet: Fig. 6a
	ILA 5 µM over Vehicle	ILA 50 µM over Vehicle	ILA 200 µM over Vehicle
Donor 1	NA	2.56842	2.02105
Donor 2	NA	2.36913	2.42282
Donor 3	1.18182	1.04924	1.25379
Donor 4	0.886139	1.15842	2.16337
Donor 5	1.04755	1.5092	1.19632
Donor 6	0.709914	1.47368	1.45288

## Sheet: Fig. 6b
	ILA 200 µM over Vehicle	ILA 200 µM + AHR antagonist over Vehicle
Donor 1	2.02105	0.0842105
Donor 2	2.42282	0.0536913
Donor 3	1.25379	0.185606
Donor 4	2.16337	0.039604
Donor 5	1.19632	0.0122699
Donor 6	1.45288	0.112607

## Sheet: Fig. 6c
	ILA 5 µM over Vehicle	ILA 50 µM over Vehicle	ILA 200 µM over Vehicle
Donor A	0.769297	0.583759	0.452334
Donor B	1.19704	0.935582	0.821063
Donor C	0.932476	0.825573	NA
Donor D	0.966964	0.79643	0.686779
Donor E	0.70186	0.638023	0.846787

## Sheet: Fig. 6d
	ILA 200 µM over Vehicle	ILA 200 µM + AHR antagonist over Vehicle
Donor A	0.452334	0.969641
Donor B	0.821063	0.945
Donor C	NA	1.20617
Donor D	0.686779	0.80095
Donor E	0.846787	1.02417

## Sheet: Fig. 6e
	ILA 200 µM + ScrRNA over Vehicle	ILA 200 µM + HCAR3 siRNA over Vehicle
Donor A	0.62	0.92
Donor B	0.94	1.07
Donor C	0.78	1.72
Donor D	0.01	1.56
Donor E	0	0.75
