# Supplementary material for: Bifidobacterium species associated with breastfeeding produce aromatic lactic acids in the infant gut
Source: Nat Microbiol. 2021 Oct 21;6(11):1367–82. doi: 10.1038/s41564-021-00970-4 (PMC8556157; doi:10.1038/s41564-021-00970-4)
Supplement: Source Data Extended Data Fig. 1 — Statistical source data. [file 41564_2021_970_MOESM12_ESM.xlsx]

## Sheet: Ext Data Fig. 1a
Species	Relative abundance of total community (%)	Relative abundance within Bifidobacterium genus (%)
B. longum	13.4	38.5667
B. catenulatum group	7.66447	22.0592
B. bifidum	5.58905	16.0859
B. breve	5.28087	15.1989
B. adolescentis	2.01579	5.80167
B. scardovii	0.626622	1.80349
B. dentium	0.136046	0.391555
B. animalis/B. pseudolongum	0.032165	0.0925744

## Sheet: Ext Data Fig. 1b
Sample	Breastfeeding status	Urine			Feces
		ILA	PLA	4-OH-PLA	ILA	PLA	4-OH-PLA
1	Weaned	NA	NA	NA	2.05971	2.18846	34.4524
2	Breastfed	0.248232	0.105058	0.321155	3.01179	14.4651	17.877
3	Weaned	0.452269	0.059168	0.221929	0	14.8643	26.251
4	Weaned	0.127003	0.094606	0.234055	7.99448	9.33864	38.1067
5	Weaned	NA	NA	NA	0	47.5061	10.3936
6	Breastfed	0.55327	0.195179	0.657941	3.40668	18.923	57.6612
7	Weaned	0.025688	0.018093	0.574398	0	63.0438	1.13765
8	Weaned	0.297186	0.087163	0.642694	3.11767	44.9866	40.91
9	Breastfed	0.079599	0.018465	0.179392	9.68438	3.03883	30.4222
10	Weaned	0.028745	0.038791	0.106214	1.5002	7.88474	16.7294
11	Breastfed	0.041208	0.015598	0.384424	0	41.8626	2.88039
12	Breastfed	0.263747	0.033271	0.352194	8.98927	17.9891	59.8047
13	Breastfed	NA	NA	NA	0	10.376	3.10233
14	Weaned	0.028313	0.026645	0.748868	0	16.8359	4.32407
15	Weaned	0.251857	0.139022	0.724038	0	16.8966	8.11904
16	Breastfed	0.101642	0.098288	0.225365	18.6881	31.1982	48.7348
17	Breastfed	0.970933	0.06397	0	103.819	69.6661	266.831
18	Weaned	0.159787	0.067579	0.626429	3.4787	16.0219	16.9618
19	Weaned	0.080783	0.094676	0.427006	0	34.6692	2.66768
20	Weaned	0.030698	0.037542	0.731307	0	18.1605	5.92643
21	Weaned	0.431193	0.60818	0.480782	6.80172	30.9407	31.2518
22	Weaned	NA	NA	NA	0	0	4.25373
23	Breastfed	NA	NA	NA	6.02891	52.7721	56.3659
24	Weaned	0.15354	0.038321	0.28756	8.46327	8.85874	32.7587
25	Weaned	0.145693	0.026524	0.68661	13.8854	17.1094	28.0557
26	Weaned	0.028181	0.032509	0.05232	0	3.96306	33.6348
27	Breastfed	NA	NA	NA	17.1771	4.45516	62.3918
28	Weaned	NA	NA	NA	0	0	8.4388
29	Breastfed	0.170256	0.295968	0.160187	0	0	2.88976
30	Breastfed	0.130592	0.020121	0.170264	0	5.18504	2.99854
31	Weaned	0.079086	0.042607	0.989935	15.4374	38.9391	93.5743
32	Weaned	0.342862	0.254829	0.797488	0	15.7844	44.9326
33	Weaned	NA	NA	NA	5.59624	7.79278	0
34	Breastfed	NA	NA	NA	18.1033	16.3729	63.1033
35	Weaned	0.014729	0.006737	0.793953	0	14.8305	5.63738
36	Weaned	0.020262	0.024234	0.083619	0	0	0
37	Breastfed	0.361662	0.174807	0.166886	84.0899	60.3675	187.502
38	Weaned	0.010431	0.039879	0.053618	0	0	0
39	Weaned	0.0407	0.049278	0.06614	0	0	1.97007
40	Weaned	0.008003	0.019491	0.105763	0	41.98	5.27118
41	Breastfed	0.552351	0.214384	0.602983	29.5963	22.886	120.97
42	Weaned	0.053399	0.022397	0.291508	4.85604	4.89781	25.397
43	Breastfed	0.292613	0.221241	0.325752	26.824	11.9452	44.8814
44	Breastfed	0.047161	0.058378	0.287633	5.13276	29.8912	22.5948
45	Weaned	0.01668	0.011853	0.062364	0	0	0
46	Breastfed	0.056195	0.029397	0.065394	38.1775	32.4289	103.095
47	Weaned	0.064141	0.079001	0.043575	0	31.1043	0
48	Weaned	0.050434	0.012271	0.749351	0	11.9804	10.7049
49	Breastfed	NA	NA	NA	0	8.91157	2.08122
50	Weaned	0.029082	0.028441	0.168005	0	20.4814	0
51	Breastfed	0.281299	0.049681	0.584454	179.91	64.4976	168.76
52	Weaned	0.228989	0.105866	0.467694	0	3.71237	40.8012
53	Breastfed	0.050707	0.017168	0.066425	7.62692	18.7514	7.07754
54	Weaned	0.201846	0.064669	0.37671	0	5.25467	14.4683
55	Breastfed	0.557963	0.105794	0.351083	7.30394	14.0541	29.6334
56	Breastfed	0.042416	0.027987	0.042048	0	46.0146	7.31478
57	Weaned	0.022549	0.028292	0.789368	0	27.7875	7.41434
58	Breastfed	0.399694	0.038161	0.579352	23.7987	11.9487	136.694
59	Weaned	0.061501	0.070371	0.253181	11.6796	19.8869	51.6442

## Sheet: Ext Data Fig. 1c
Faecal species/metabolite	Spearman's Rank correlation coefficient			P-values
	Urine ILA	Urine PLA	Urine 4-OH-PLA	Urine ILA	Urine PLA	Urine 4-OH-PLA
B. longum	0.529982	0.364583	0.279408	8.99002e-05	0.0100091	0.0518614
B. bifidum	0.264543	0.139632	0.094104	0.0662284	0.338624	0.520124
B. scardovii	0.233363	0.272362	0.127303	0.106584	0.05832	0.383387
B. animalis/pseudolongum	0.122684	0.063306	0.046233	0.401021	0.665641	0.752422
B. breve	0.012772	-0.12989	-0.00567	0.930591	0.373734	0.969184
B. dentium	0.030357	-0.14494	0.109264	0.835962	0.320384	0.454856
B. adolescentis	-0.09248	-0.08772	-0.04687	0.52739	0.548931	0.749105
B. catenulatum group	-0.14561	-0.22376	-0.10126	0.31814	0.122207	0.488738
Faecal ILA	0.684329	0.439816	0.211945	5.91304e-08	0.00156639	0.143746
Faecal PLA	0.151608	0.078509	0.163655	0.298393	0.591815	0.26118
Faecal 4-OH-PLA	0.526824	0.267132	0.011622	0.000100765	0.0635208	0.936831
