# Supplementary material for: Bifidobacterium species associated with breastfeeding produce aromatic lactic acids in the infant gut
Source: Nat Microbiol. 2021 Oct 21;6(11):1367–82. doi: 10.1038/s41564-021-00970-4 (PMC8556157; doi:10.1038/s41564-021-00970-4)
Supplement: Source Data Extended Data Fig. 2 — Statistical source data. [file 41564_2021_970_MOESM13_ESM.xlsx]

## Sheet: Ext Data Fig. 2a-d
Animal ID	B. longum 105-A (CFUs/g caecal content)		ILA (μg/g caecal content)		PLA (μg/g caecal content)		4-OH-PLA (μg/g caecal content)
	wild type	type 4 ldh	wild type	type 4 ldh	wild type	type 4 ldh	wild type	type 4 ldh
4	5213076923		22.7917		0.546524		1.43347
5	11638387097		32.347		1.09063		1.55783
6	9477142857		26.2133		0.976873		1.87964
11	4369230769		14.3267		0.772509		1.30336
12	7783233533		19.7701		0.716904		1.02961
13	5495983087		14.3965		0.880004		1.05834
25	10601312217		16.9326		0.72575		1.17537
26	4028695652		17.0888		0.8905		0.936018
27	8474163569		18.7473		0.768442		1.73959
28	20948461538		18.0501		1.08917		1.50567
34	9136668700		11.8269		0.593936		0.788574
35	13563636364		15.4396		0.757183		1.59575
36	15474851317		17.0165		0.786755		0.772603
37	7522580645		8.64552		0.491754		1.09289
59	3120000000		27.9312		0		0.825613
60	4650000000		26.9268		2.81851		0
61	8950000000		29.9426		2.02808		0
80	5900000000		23.7228		1.91972		0
81	8850000000		30.1117		3.6475		0
82	10400000000		30.5843		2.77906		0.961653
83	5110000000		25.876		2.53945		0
50		175000000		0.69184		0		0
51		368000000		1.22532		0		0
52		7530000000		1.06034		0		0
53		2940000000		1.75245		0		0
54		3150000000		1.32864		0		0
55		3480000000		1.93786		0		0
70		116000000		1.60617		0		0
71		146000000		1.62494		0		0
72		116000000		1.08983		0		0
73		363000000		1.39026		0		0
74		5930000000		1.30355		0		0
75		1990000000		1.69664		0		0
76		2060000000		1.25661		0		0
1		2364246575		1.20375		0.140531		0
2		9590588235		1.06568		0		0
3		9028085106		0.786531		0		0
8		14409218950		1.07184		0		0
9		7439243924		0.881876		0		0
10		11727272727		0.856259		0		0
20		2160914114		0.530756		0		0
21		12600000000		0.520612		0		0.509547
22		11009056604		0.787651		0.258108		0
23		4643945642		0.718547		0		0
30		16241290770		0.554416		0		0
31		18097611148		0.835806		0.070142		0
32		18906307978		0.596485		0		0
33		13202799623		0.729229		0		0
39		12634620174		0.506368		0		0
40		13464593301		1.07832		0.11023		0
