# Supplementary material for: Bifidobacterium species associated with breastfeeding produce aromatic lactic acids in the infant gut
Source: Nat Microbiol. 2021 Oct 21;6(11):1367–82. doi: 10.1038/s41564-021-00970-4 (PMC8556157; doi:10.1038/s41564-021-00970-4)
Supplement: Source Data Extended Data Fig. 3 — Statistical source data. [file 41564_2021_970_MOESM14_ESM.xlsx]

## Sheet: Ext Data Fig. 3a
Taxa (OTUs)	Relative abundance (%)
B. longum (OTU_1)	38.47
B. breve (OTU_2)	9.12
B. bifidum (OTU_3)	7.95
B. catenulatum/pseudocatnulatum (OTU_4)	6.37
C. neonatale (OTU_5)	5.48
E. coli (OTU_9/132)	4.41
Klebsiella spp. (OTU_17/24/246/349/446)	2.4
R. gnavus (OTU_8)	2.03
S. salivarius (OTU_10)	1.9
B. dentium (OTU_7)	1.65
Enterococcus spp. (OTU_25)	1.5
E. ramosum (OTU_6)	1.43
V. ratti (OTU_13)	1.37
B. dorei/vulgatus (OTU_21/26/40)	1.3
P. diastonis (OTU_18/224/237/424)	1.27
C. hathewayi(OTU_12)	1.19
C. aerofaciens (OTU_11)	1.14
Clostridiaceae spp. (OTU_33/37/120/320)	0.97
Lachnospiraceae spp.(OTU_131/244)	0.93
Streptococcus spp. (OTU_23/31)	0.8
S. epidermidis (OTU_16)	0.73
V. dispar (OTU_32/219)	0.59
L. rhamnosus/casei/paracasei (OTU_14)	0.57
E. faecalis (OTU_19)	0.48
B. fragilis (OTU_20)	0.45
A. urogenitalis (OTU_15)	0.37
C. perfringens (OTU_27)	0.36
S. aureus (OTU_159)	0.36
C. freundii (OTU_29)	0.31
B. scardovii (OTU_28)	0.24
B. thetaiotaomicron (OTU_22)	0.23
S. saprophyticus (OTU_443)	0.2
P. acne (OTU_35)	0.19
E. lenta (OTU_30)	0.15
B. adolescentis (OTU_174)	0.15
E. cloacae (OTU_141)	0.14
Blautia spp. (OTU_43)	0.11
Enterobacteriaceae spp. (OTU_34)	0.1
B. animalis/pseudolongum (OTU_47)	0.09
Others	2.51

## Sheet: Ext Data Fig. 3b
Age (months)	B. longum	B. breve	B. bifidum	B. catenulatum/pseudocatnulatum	C. neonatale	E. coli	Klebsiella spp.	R. gnavus	S. salivarius	B. dentium	Enterococcus spp.	E. ramosum	V. ratti	B. dorei/vulgatus	P. diastonis	C. hathewayi	C. aerofaciens	Clostridiaceae spp.	Lachnospiraceae spp.	Streptococcus spp.	S. epidermidis	V. dispar	L. rhamnosus/casei/paracasei	E. faecalis	B. fragilis	A. urogenitalis	C. perfringens	S. aureus	C. freundii	B. scardovii	B. thetaiotaomicron	S. saprophyticus	P. acne	E. lenta	B. adolescentis	E. cloacae	Blautia spp.	Enterobacteriaceae spp.	B. animalis	Others	Shannon index
0-2	20.3502	14.3938	6.93918	2.56631	0.128694	15.1405	1.34628	0.072445	5.93367	0.018773	4.29875	0.023266	0.212694	3.8924	1.04336	0.002349	1.39176	5.85421	0.014164	0.278738	4.70109	2.28471	0.054318	0.672549	0.715553	0.001133	0.907092	0.394983	0.098307	0	0.094636	0.324909	0.011057	0.00045	0.834823	0.019767	0.039191	0.027952	1.04918	3.86665	1.84187
2-4	31.5126	8.28578	7.53528	12.9684	9.71926	5.52362	0.144596	0.111066	4.22876	0.026063	0.008774	0.060874	0.686703	0.041423	0.764506	0.000805	1.65093	0.585448	0.013821	0.446524	4.3959	0.291786	0.792645	0.000286	2.09093	0.120854	0.034431	0.853361	0.464472	0.00035	0.594033	2.21639	0.22225	0.014994	0.513056	0.001222	0.004883	0.122082	0.01245	2.93831	1.5924
4-6	16.3778	9.80065	13.4096	12.192	11.8492	7.12008	3.55352	0.200561	5.00835	0.037044	0.338108	0.043894	1.17014	0.823727	1.53439	0.001862	2.86289	2.14204	0.932792	0.685727	0.349026	0.168946	0.437314	0.063311	1.45877	0.892068	0.297802	0.699567	0.43502	0.000131	0.197479	0.140401	0.506329	0.009252	0.404197	1.03144	0.127253	0.105007	0.000237	2.59202	1.77043
6-8	33.5368	4.62444	8.31897	12.0739	7.09448	5.33357	4.33874	0.409651	1.33297	0.022593	0.351831	0.005202	3.07887	2.98827	2.54894	0.060914	3.42811	0.467966	2.83963	0.692448	0.265252	0.091598	0.499711	0.036452	0.078655	0.430176	0.481188	0.155863	0.000489	0	0.078321	0.002975	0.784639	0.17657	0.148747	0.079582	0.000426	0	0	3.14099	1.47703
8-10	44.2563	7.22522	2.48085	3.90521	7.82315	4.91133	3.24545	3.24452	0.786129	0.006055	0.510892	3.33771	4.07806	0.546365	2.25331	0.14252	0.695056	0.330788	2.6826	0.636826	0.041486	1.34912	0.395224	0.379707	0.087792	0.023723	0.301469	1.13344	0	0.143188	0.002041	0.009581	0.039421	0.064461	0	0.033957	5.91e-05	0.000117	0	2.89683	1.22795
10-12	43.0621	9.14306	6.317	5.07493	5.37446	0.999973	3.37605	1.8553	1.16326	2.66026	2.16139	4.61416	2.12007	2.39932	0.608041	0.504246	0.293876	1.41919	0.414628	0.610352	0.059114	0.39612	0.477611	0.562046	0.097748	0.289184	0.786752	0.298704	0.013333	0	0.012076	0.004383	0.002919	0.135669	0.0007	0.067285	0.000491	0.000116	0.00015	2.62391	1.41796
12-14	45.324	10.9802	5.83829	4.87485	7.76914	0.975204	1.97742	0.803833	0.364021	2.76797	2.51211	1.55435	0.95719	0.085253	0.852571	1.35295	0.122713	0.578793	1.86147	1.76051	0.288179	0.656529	0.288462	0.257653	0.053051	0.385607	0.813068	0.11269	0.03029	0.808895	0.675921	0.019808	0.037414	0.061543	0.001141	0.016501	0.000837	0.001721	0	2.17784	1.35152
14-16	41.9555	10.7109	9.00543	5.75838	2.6473	0.948534	3.62692	2.55671	0.738221	3.50135	0.667932	2.9299	0.72866	0.150356	1.49098	3.45562	0.675583	0.04404	0.412514	1.22751	0.033364	0.140343	0.652977	1.55888	0.074972	0.251053	0.116199	0.129494	0.002038	0.703174	0.423495	0.002733	0.037963	0.460462	0.000678	0.017049	0.001513	0	0	2.16125	1.43328
16-20	47.593	6.55832	11.7741	4.19475	1.04056	1.52102	1.59621	3.85885	1.01282	3.16151	2.09136	0.641618	0.686881	1.08092	1.38038	3.23861	0.11007	0.034293	0.029649	0.922541	0.02681	0.588274	0.840092	0.322942	0.50329	0.40686	0.009791	0.051166	1.25396	0.514617	0.253208	0.005334	0.243766	0.246101	7.44e-05	0.017437	0.003539	0.44159	0.060243	1.68344	1.32144
20-24	51.0284	8.6013	7.21684	0.431742	3.83564	2.73646	1.40586	4.81553	0.611	3.84478	0.144469	0.908819	0.105899	2.42314	0.72564	2.81318	0.833571	0.328244	0.033341	0.474403	0.024549	0.550372	0.900833	0.312627	0.009722	0.91881	0.098236	0.017802	0.737482	0.108645	0.07777	0.001909	0.020086	0.279436	0.060354	0.184734	0.000476	0.282355	0.122925	1.97262	1.40059
24-27	37.2522	14.8208	7.48649	7.18381	0.002675	10.9669	0.020618	3.72386	2.05537	0.312798	5.80185	0.466166	0	0.091721	0.022307	0.021949	0.870687	0.482917	0.160174	0.667287	0.085672	0.30079	1.01586	1.77417	0.000603	0.0005	0.228245	0.112469	0.000121	0	0.002662	0.000512	0	0.159768	0	0.001825	1.75674	0.000686	0.000328	2.14851	1.5302

## Sheet: Ext Data Fig. 3c
CIG01
Age (day)	B. longum (OTU_1)	B. bifidum (OTU_3)	B. breve (OTU_2)	B. pseudocatenulatum (OTU_4)	E. faecalis (OTU_19)	E. cassiflavus (OTU_25)	Others	Shannon index
30	0.547825	72.0363	0.002739	20.0477	0.230087	0	7.13542	1.32633
45	98.6958	0.609155	0	0	0	0	0.695094	0.132273
57	98.409	0.7421	0	0	0.008215	0	0.840681	0.167429
73	97.4813	1.5022	0	0	0.126175	0.007142	0.883228	0.220437
94	98.8078	0.576927	0.009014	0	0	0	0.606225	0.112961
112	95.2231	0.893647	0.084184	0.006476	0.202905	0.002159	3.58754	0.425982
138	97.3518	0.720072	0.059216	0.002369	0.177649	0	1.68885	0.261813
155	97.03	1.76594	0.229006	0.002361	0.009444	0	0.963241	0.236983
172	85.1308	2.38242	0.683158	0	6.9105	0.022196	4.87089	1.00808
192	61.8115	2.68929	20.5021	0	2.23529	6.56445	6.19728	1.89153
CIG02
Age (day)	B. longum (OTU_1)	B. pseudocatenulatum (OTU_4)	C. aerofaciens (OTU_11)	S. salivarius (OTU_10)	Others	Shannon index
12	77.1389	13.1828	1.79489	0.51874	7.36465	1.36288
20	52.9142	27.5552	11.6567	3.43958	4.43433	1.88453
34	69.2136	9.74288	9.63143	2.36639	9.04567	1.77973
54	96.6044	0.06258	1.48559	0.383642	1.46383	0.307066
68	98.1955	0	0.160879	1.06717	0.576485	0.163168
82	95.1455	0.008492	3.60621	0.200974	1.03884	0.345264
103	97.3272	0	0	2.08516	0.587636	0.211588
116	97.9535	0	0	1.35293	0.693563	0.173603
146	98.0535	0	0	0.054694	1.89177	0.209487
178	89.6279	0	0	6.77522	3.59689	0.677898
CIG03
Age (day)	B. longum (OTU_1)	B. bifidum (OTU_3)	C. aerofaciens (OTO_11)	Clostridiaceae sp. (OTU_120)	B. fragilis (OTU_20)	B. thetaiotaomicron (OTU_22)	B. dorei/vulgatus (OTU_21/26//40)	P. diastonis (OTU_41/237)	C. freundii (OTU_29)	Others	Shannon index
1	0.260979	12.064	0	77.4042	0.011225	0	0.014031	0	0	10.2455	1.2894
4	9.77863	0.007107	0.063959	0.081725	10.2015	0.017766	47.2444	22.2222	1.47461	8.90808	3.22016
16	31.7217	0.015905	1.70444	0	31.2472	10.5315	0.116634	6.51557	8.3605	9.78661	2.71545
29	27.796	0.034979	11.0313	0	33.3927	4.4265	0.02862	5.65714	10.4366	7.19623	2.71671
69	99.2894	0.219324	0	0	0	0	0	0	0	0.491286	0.0798148
84	94.5402	2.05486	0	0	0.188611	0	0.019854	0	0.089342	3.10711	0.465888
96	98.1758	0.469908	0	0	0	0	0	0	0.002919	1.35135	0.1637
115	79.0306	0.875234	0	0.003018	14.3961	0	0.003018	0	0	5.69204	1.0421
141	97.5666	0.337461	0	0	0.160991	0	0	0	0.095975	1.83901	0.249781
CIG04
Age (day)	B. longum (OTU_1)	B. bifidum (OTU_3)	E. coli (OTU_9)	P. acne (OTU_35)	Clostridiaceae sp. (OTU_120)	Others	Shannon index
2	12.1533	19.3257	48.1675	0	7.11256	13.2409	2.41895
13	30.6349	60.5766	0.825294	0.01834	0	7.94483	1.45269
28	17.9293	74.1657	2.34075	0.772046	0	4.79222	1.27543
42	23.5751	58.8934	0.677425	15.2048	0	1.64923	1.55625
55	26.9681	60.3999	2.57867	1.72668	0	8.32671	1.68582
67	84.0495	0.926628	1.17395	0.125309	0.00329761	13.7213	1.25516
82	84.4989	0.979933	1.95675	0.062416	0	12.502	1.26709
96	91.4518	1.21318	0.735032	0.104278	0	6.49575	0.775028
110	89.4264	1.42959	1.14486	0	0.00296595	7.9962	0.906863
141	92.9849	3.53037	0.159583	0	0	3.32519	0.546514
164	93.8838	2.04427	0.209073	0	0	3.86287	0.53101
CIG05
Age (day)	B. longum (OTU_1)	B. pseudocatenulatum (OTU_4)	E. coli (OTU_9)	R. ganvus (OTU_8)	S. salivarius (OTU_10)	Blautia spp. (OTU_43)	L. rhamnosus/casei/paracasei (OTU_14)	C. perfringens (OTU_27)	C. hathewayi (OTU_12)	Others	Shannon index
6	43.6092	0.097125	25.9518	0	7.09013	0	0.505051	13.5975	0	9.14918	2.31475
17	85.4935	0.005423	5.11117	0	1.28254	0	0.01898	0.607375	0	7.48102	0.969914
34	0.023938	0.059844	76.3734	0.047876	13.1777	0	0	1.73549	0.011969	8.56972	1.24604
52	69.409	27.36	1.91296	0	0.062451	0.003287	0.197213	0.05259	0	1.0025	1.12386
66	0.011066	86.2708	3.4194	0	0.25083	0	6.10476	0.040575	2.36444	1.53818	0.876414
82	9.55951	65.6369	3.92185	0	0.082907	0	4.79057	0.072093	11.643	4.29313	1.82003
96	56.9574	33.3801	3.93344	0.002924	0.02632	0	2.08224	0.017547	1.95356	1.64649	1.55048
119	61.7332	34.832	0.546261	0.00286	0.06864	0.00572	1.30416	0.02002	0.02288	1.46432	1.22864
133	55.8062	38.8648	0.359978	0.112493	0.083566	0.05464	1.69704	0.01607	0.003214	3.00196	1.38516
176	27.7401	46.1453	0.320197	22.1983	0.05234	0.172414	0.658867	0.080049	0.073892	2.5585	1.83135
192	11.6914	46.9317	0.245553	14.908	0.115034	20.9296	0.024334	0.004424	0.057517	5.09247	2.18279
CIG06
Age (day)	B. longum (OTU_1)	B. breve (OTU_2)	S. salivarius (OTU_10)	E. coli (OTU_9)	B. bifidum (OTU_3)	S. epidermidis (OTU_16)	Others	Shannon index
2	0.497346	74.8952	0.141038	12.6192	1.39554	0.129904	10.3218	1.41377
14	59.5996	0.030958	26.5931	0.015479	0.273464	5.48475	8.00268	1.63312
41	68.7094	0.053341	23.7546	0.806045	0.100756	0.154097	6.42169	1.32299
56	96.0369	0.925544	0.705831	0.189503	1.41715	0	0.725056	0.343902
68	93.5539	0.607749	0.880673	0.889114	2.20028	0	1.86827	0.538537
83	95.0482	0.49059	0.183613	0.200826	2.59066	0.00860684	1.47751	0.414911
93	93.5457	0.981758	0.343453	0.667466	2.56294	0.00648025	1.89223	0.50673
109	94.972	0.32327	1.63078	0.101022	1.55285	0.00865901	1.41142	0.399546
137	93.9513	0.234839	0.926661	0.955222	1.17737	0.0158675	2.73873	0.515198
165	96.1127	0.098572	0.187034	0.588904	0.649564	0.00758246	2.35562	0.383056
CIG07
Age (day)	C. hathewayi (OTU_12)	E. coli (OTU_9/132)	B. breve (OTU_2)	Clostridiaceae spp. (OTU_33/37/320)	C. neonatale (OTU_5)	C. perfringens (OTU_27)	E. cassiflavus (OTU_25)	S. epidermidis (OTU_16)	V. dispar (OTU_32/59/219)	B. longum (OTU_1)	Others	Shannon index
2	0.035236	0.035236	0	0.140944	0.916138	0	0.08809	50.2819	31.3777	0.158562	16.9662	2.07691
16	0.005261	74.8093	0	9.9174	0.015784	0.005261	0	0.010522	2.46225	0.005261	12.769	1.73719
30	0	41.4247	0	44.4452	0.181488	3.75292	0	0	4.43998	0.006482	5.74929	2.50415
43	0	73.2585	0	9.26835	0.046751	10.9397	0	0.011688	0.338943	0	6.13605	1.80388
57	0	73.9018	0	7.38566	0.033879	7.35178	1.97629	0	0.372671	0.011293	8.96669	1.8168
71	0.003413	2.3109	0	33.3936	13.5274	17.7567	25.7851	0.037548	0.003413	0	7.18187	2.78988
85	31.3137	2.81744	0	12.9749	0.602371	12.312	21.6503	0.028684	0.003187	0.009561	18.2879	2.87291
99	75.9975	1.19272	0	0.072819	17.8632	0	0.617702	0	0.660389	0	3.59573	1.20283
112	93.885	0.228217	0	0.108257	1.02405	0	0.921646	0	1.84622	0	1.98666	0.507964
146	64.6941	6.56674	0	0	21.0888	0	0	0.006489	0.1168	0.006489	7.5206	1.63371
171	0.010933	0.051932	68.2912	2.33696	0	0.049199	0	0	0.002733	19.7316	9.5255	1.51689
CIG08
Age (day)	C. neonatale (OTU_5)	B. bifidum (OTU_3)	B. pseudolongum/animalis (OTU_47)	Enterococcus spp. (OTU_25)	E. faecalis (OTU_19)	S. epidermidis (OTU_16)	S. salivarius (OTU_10)	E. coli (OTU_9)	Klebsiella spp. (OTU_17/24/246/349/446)	Streptococcus spp. (OTU_23/31)	Others	Shannon index
6	0.007722	0	12.1433	63.0102	0	2.31283	0	0	20.1398	0.0193058	2.36689	1.97505
19	84.1586	0	0.212205	0.083596	0	9.49457	0.003215	2.97087	0.614108	0.00643045	2.45643	0.949018
30	94.3489	0	0	0.056163	0.002674	0.815704	0	0.315584	4.0491	0.00802332	0.40384	0.479247
44	86.0788	0	0	5.60977	0.007375	0.181912	1.00543	0.916935	5.00504	0.211411	0.983308	0.985783
56	80.4878	0.002935	0	8.71122	0.055766	0	0.322855	2.04279	6.53635	0.0909865	1.74929	1.25203
71	65.1783	0	0	9.47294	0.195209	0.003549	0.372671	1.32387	21.5723	0.0922804	1.78882	1.94423
84	73.8397	0.009501	0	11.6099	0.185264	0.009501	1.13534	0.313524	10.8926	0.204266	1.80039	1.54497
99	0.106292	38.6288	0	1.33682	10.576	0.069498	9.97915	0.196231	26.3562	8.49924	4.25167	3.12034
113	7.97443	4.42307	0	31.0777	4.19061	0.012914	6.28915	15.5227	24.4528	0.723187	5.33351	3.31412
138	0.006039	76.8267	0	1.5006	0.794082	0.012077	9.91244	0.972222	5.44384	0.766908	3.7651	1.50557
168	0	82.2886	0	5.06576	0.781661	0	0.202931	0.116498	0.0638858	0.0338219	11.4468	1.19683
CIG09
Age (day)	C. neonatale (OTU_5)	B. bifidum (OTU_3)	Klebsiella spp. (OTU_17/24/246/349/446)	B. dorei/vulgatus. (OTU_21)	Enterococcus spp. (OTU_25)	E. coli (OTU_9)	V. dispar (OTU_32/219)	L. rhamnosus/casei/paracasei (OTU_14)	Others	Shannon index
20	90.2078	0	1.95581	0	0.065631	3.36469	0.035003	0	4.37104	0.647295
31	68.3878	0.004643	23.5234	0	0.478269	4.51337	0.060364	0	3.03213	1.83891
44	70.1543	0	21.5227	0	1.0428	4.90774	0.775314	0	1.59715	1.75679
58	37.7573	0	25.0591	0	1.28341	2.56178	31.4258	0	1.91253	2.70121
70	50.1425	0	40.2325	0	0.900388	0.581263	5.72145	0	2.42193	2.43075
86	45.2933	0	34.8742	0	3.00095	0.263241	14.0729	0	2.49553	2.63718
101	39.271	0	52.7866	0	3.82254	0.335731	0.537171	0	3.247	2.60022
112	21.0495	43.3376	7.07199	0	20.2337	2.47386	2.47386	0	3.35953	2.41946
138	0.050088	89.636	0.0166959	0	2.77987	0.008348	0.008348	5.70582	1.79481	0.679821
166	13.0004	3.37506	25.125	46.7289	1.37126	0.508692	0.442341	0.00442341	9.44398	2.61304
CIG10
Age (day)	B. pseudocatenulatum (OTU_4)	V. retti (OTU_13)	P. diastonis (OTU_18)	B. longum (OTU_1)	C. neonatale (OTU_5)	C. aerofaciens (OTU_11)	R. gnavus (OTU_8)	S. salivarius (OTU_10)	B. dorei/vulgatus (OTU_21/26/40)	L. rhamnosus/casei/paracasei (OTU_14)	S. epidermidis (OTU_16)	C. perfringens (OTU_27)	E. coli (OTU_9/132)	Others	Shannon index
17	69.3208	5.65889	7.42188	3.00391	0	0	0	7.88362	0.341055	0	0.188892	0	3.31611	2.86486	1.78736
33	44.8759	23.6839	5.47189	5.02201	0	0.012762	0	0.26163	16.0583	0	0.019144	0.006381	2.92898	1.65912	2.47773
46	49.4515	3.71794	9.96508	5.46051	0.007055	16.4979	0	0.112879	10.981	0	0.003527	0	2.38104	1.42157	2.46883
57	0.002789	20.1796	54.5736	0.008366	0	0	0	0	7.87551	0.002789	0.005578	0	0	17.3518	1.9585
76	17.9778	44.0301	7.21163	4.72821	0	0	0.78526	0	6.32371	0.094342	0.044396	0	0.677044	18.1276	2.47236
87	70.221	0	0	5.81234	0	0	4.06896	0.061115	0	0	5.94101	7.53964	0.141529	6.21442	1.7453
107	46.9194	12.9397	0	9.80818	0	0	27.033	0	0	2.40558	0	0.017533	0.07364	0.80303	1.95251
111	72.0897	2.26029	0	12.2666	0	0	7.04965	0	0	4.07829	0.007331	0.244355	0.080637	1.92308	1.49952
131	47.8912	19.8184	0	15.3292	0	0	7.26785	0	0	4.77886	0.006034	0.235323	1.5839	3.08936	2.23953
162	0.006826	0	0	0.030717	53.9659	0	0	4.42662	0	0	0.337884	0.017065	37.1297	4.08532	1.85508
CIG11
Age (day)	B. longum (OTU_1)	B. breve (OTU_2)	R. gnavus (OTU_8)	S. salivarius (OTU_10)	C. aerofaciens (OTU_11)	E. coli (OTU_9)	E. faecalis (OTU_19)	Klebsiella spp. (OTU_17/24/246/349/446)	Others	Shannon index
3	0.094997	93.4954	0	0.538315	0.46179	3.346	0	0	2.06354	0.505192
17	0.306602	73.465	0	0.226965	16.3136	2.69173	0	0	6.9961	1.36191
32	0.119853	25.954	1.88285	2.57491	0.761647	7.3729	0	52.3642	8.96965	3.17688
47	0.059312	9.17359	8.19988	0.90945	0.108739	1.01819	0	71.3078	9.22301	3.01791
61	92.6697	1.17753	0.193173	4.97524	0	0.049321	0.022605	0	0.912435	0.515959
75	81.1151	2.04895	0.611893	6.80953	0	0.474788	6.33728	0.060935	2.54151	1.17908
91	95.4486	1.24837	0.339331	0.747151	0	0.052923	1.64685	0.012453	0.504327	0.363677
107	84.9148	1.42785	9.38734	0.064135	0	0.03038	1.82616	0	2.34937	0.882177
121	96.159	0.115762	1.10437	0.488516	0	0.726986	0.256992	0.175959	0.972402	0.36163
150	89.4177	1.25516	4.13857	0.093271	0	0.8501	1.3431	0.106596	2.79547	0.762245
178	88.18	0.774682	7.75898	0.825054	0	0.067741	1.37567	0.003474	1.01438	0.759235
CIG12
Age (day)	B. longum (OTU_1)	E. coli (OTU_9/132)	Others	Shannon index
16	96.1019	0.016436	3.88166	0.342323
29	95.9559	0	4.04407	0.307929
43	97.6971	0.002492	2.30037	0.238252
59	98.7203	0.002314	1.27733	0.130043
72	97.5333	0.002652	2.46406	0.24712
85	97.0927	0	2.90729	0.28782
102	93.677	0	6.32305	0.532059
118	79.7759	9.48961	10.7345	1.41049
CIG13
Age (day)	B. bifidum (OTU_3)	B. breve (OTU_2)	B. longum (OTU_1)	B. scardovii (OTU_28)	S. aureus (OTU_159)	S. saprophyticus (OTU_443)	E. coli (OTU_9)	E. faecalis (OTU_19)	L. rhamnosus (OTU_14)	S. salivarius (OTU_10)	P. acne (OTU_35)	Others	Shannon index
26	24.9252	0.025193	19.6379	0.006298	7.40671	32.4484	3.58999	0	0	4.38041	0.012596	7.56731	2.64301
40	45.2594	0.006304	28.929	0.003152	11.9366	1.47198	1.66425	0	0.006304	2.59409	0.264767	7.86421	2.33664
56	25.5051	0	21.7044	0	23.8222	0.07673	10.4046	0.010231	0	0.905417	0.598496	16.9727	2.91489
68	17.0708	7.94686	37.0595	3.57697	2.7347	0.024669	9.87454	7.90457	0	1.40259	0.239639	12.1652	3.06901
96	24.1773	50.6017	1.07629	20.2179	0.016307	0	0.476175	1.84599	0	0.293533	0.825152	0.469652	1.80584
107	25.1036	40.5014	1.35395	15.4698	0	0	1.27589	15.1186	0	0.147103	0.210147	0.819574	2.13436
133	34.4527	36.9619	0.805754	14.8713	0.008112	0	0.532663	0.421804	3.634	0.105451	7.06792	1.13833	2.14908
167	44.261	34.2773	1.95278	2.04697	0	0	0.995228	0.631044	7.75776	0.006279	0.442672	7.62903	2.17453
CIG14
Age (day)	B. breve (OTU_2)	B. bifidum (OTU_3)	B. longum (OTU_1)	L. rhamnosus/casei/paracasei (OTU_14)	S. salivarius (OTU_10)	Others	Shannon index
16	54.7124	8.95962	17.7516	6.80423	8.31057	3.46161	2.05461
52	81.3667	12.0449	0.035378	2.82208	2.93365	0.797366	0.987385
68	85.2642	13.3453	0.016554	0.507656	0.576631	0.289695	0.699538
78	81.9879	15.1672	0.037609	1.02888	0.685024	1.09335	0.857303
96	82.4639	16.0566	0.027684	0.532144	0.144571	0.775146	0.786386
109	90.4894	7.55134	0.017678	0.524439	0.073657	1.34351	0.583741
125	78.8846	13.525	0.037533	2.98494	3.16157	1.40637	1.09842
146	72.2563	19.26	2.06626	4.58499	0.623398	1.20909	1.28778
166	55.1822	23.6495	5.67326	0.22216	2.47182	12.8011	2.02937
CIG15
Age (day)	B. longum (OTU_1)	R. gnavus (OTU_8)	B. breve (OTU_2)	C. aerofaciens (OTU_11)	B. bifidum (OTU_3)	B. catenulatum (OTU_4)	Enteroccus spp. (OTU_25)	Klebsiella spp. (OTU_17/24)	Others	Shannon index
13	7.77372	0	47.5097	17.7845	0.161866	13.0032	0.00415	0	13.7628	2.41744
30	8.33251	0	18.1001	33.5138	2.8255	23.7859	0.004966	0	13.4373	2.66646
44	6.59705	0	3.91942	57.3767	1.89092	19.7347	0.673816	0	9.80738	2.0559
58	0.003269	77.3589	0.843523	0.029425	0.003269	0	0.006539	15.2684	6.48663	1.47191
72	0.005189	41.1183	21.7151	0	0.570835	0	14.4551	18.451	3.68448	2.53068
84	14.5951	10.26	41.0763	0	3.84615	0.003622	25.7243	0.134	4.36042	2.30043
100	78.9729	3.06675	1.88053	0	4.0788	0	7.26558	0.597816	4.13764	1.40159
113	0.662739	24.6441	34.9963	0	31.9925	0.003068	1.86242	0.371257	5.4676	2.11629
141	59.3846	17.898	4.87838	0	9.36195	0	0.217825	1.71991	6.5393	2.04796
167	72.4791	17.2416	1.57555	0	5.26551	0	0.389693	0.093228	2.95533	1.39766
CIG16
Age (day)	B. longum (OTU_1)	B. bifodum (OTU_3)	C. neonatale (OTU_5)	B. breve (OTU_2)	Streptoccus spp. (OTU_23/31)	S. epidermidis (OTU_16)	P. diastonis (OTU_18/41)	Klebsiella spp. (OTU_17/246/349/446)	E. cloacae (OTU_141)	S. salivarius (OTU_10)	Others	Shannon index
6	58.2319	9.17188	0.015181	0.00506	0.364345	8.49126	0	0.0101207	0	17.9895	5.72072	1.89095
19	45.0021	11.7159	0.012875	0.066948	5.77814	24.758	0	0.0180245	0	4.62715	8.02091	2.40106
40	0.016091	0.004023	49.6279	0	2.92449	0.736152	5.86106	5.33811	22.6357	1.86653	10.99	2.53997
56	0.003558	0	46.9222	0	4.2912	0.231284	0.06049	34.2585	0.284657	0.03914	13.9091	2.5065
72	45.4522	46.8135	0.011561	0	3.55213	0.031793	0.005781	0.696552	0.005781	0	3.43073	1.51258
88	0.008084	0.013473	58.6457	0.002695	21.8992	0.560481	0.040419	2.77276	0.026946	0.867667	15.1626	2.16814
103	20.4783	64.9127	0	3.78334	6.73683	0.162197	0	0.0452642	0	0.003772	3.87764	1.66471
117	42.0529	21.4006	0.012069	25.2625	2.76068	0.14784	0.072411	0.0150857	0	0.036206	8.2398	2.24279
172	27.0932	5.31085	0	61.6388	0.801278	0.04531	0	0	0.00477	1.46901	3.63675	1.589
CIG17
Age (day)	B. longum (OTU_1)	B. breve (OTU_2)	V. ratti (OTU_13)	B. bifidum (OTU_3)	E. coli (OTU_9/132)	B. dorei/vulgatus (OTU_21/26/40)	Others	Shannon index
15	1.15043	20.7723	6.69755	57.0279	0.261979	0	14.0899	2.10459
30	0.002834	96.5507	0.045348	1.5815	0.306096	0	1.51348	0.285887
51	0.013386	11.6773	66.5432	0.290036	17.8127	0	3.66338	1.60152
57	0.00301	19.8477	75.9811	0.024076	2.68147	0	1.46262	1.04562
73	0.065523	61.3745	5.92223	1.71871	0.115924	18.6361	12.167	1.92995
84	84.8242	0.301545	5.03639	1.47293	2.93137	0.0144974	5.41912	1.08231
97	78.023	0.176	5.38677	1.79174	2.55345	0.435673	11.6333	1.60131
110	88.4657	0.656626	0	6.66406	0.0195591	0	4.19403	0.737289
139	91.9655	0.279857	0.047839	3.14062	0.655393	0	3.91083	0.644809
CIG18
Age (day)	B. dentium (OTU_7)	E. ramosum (OTU_6)	C. neonatale (OTU_5)	R. gnavus (OTU_8)	E. coli (OTU_9/132)	S. salivarius (OTU_10)	B. breve (OTU_2)	Lachnospiraceae spp. (OTU_131/244)	V. ratti (OTU_13)	Clostridiaceae spp. (OTU_120)	Others	Shannon index
34	0	0	31.0203	0.00383583	3.99437	41.5573	0	13.2234	0.0792738	5.38039	4.74108	2.21893
60	0.004058	39.0158	30.2709	0.173139	4.70857	0.564055	0.002705	22.7691	0.666856	0.002705	1.82202	2.06974
77	63.6627	27.3707	0.096201	1.86178	3.75752	0.558817	0	0.041027	0.021221	0	2.62998	1.51237
87	68.9864	3.52084	12.2542	2.02173	1.0315	0.770183	0	1.66414	7.12419	0	2.62687	1.73739
101	76.7973	6.38743	0.383669	9.07575	0.949911	0.107163	0.001323	1.21319	0.702511	0	4.38176	1.39166
118	91.4957	3.47083	0.008959	3.10224	0.107503	0.006399	0.00128	0.085747	0.025596	0	1.69574	0.623611
143	28.8399	16.6068	0.103922	40.3605	7.2612	0.020784	0	0.127676	0.766056	0	5.91318	2.34804
172	0	0.790443	0	0	53.9147	0.518617	40.74	0.092993	0	0	3.94327	1.9431
CIG19
Age (day)	E. ramosum (OTU_6)	E. coli (OTU_9/132)	Lachnospiraceae spp. (OTU_131/244)	R. gnavus (OTU_8)	C. neonatale (OTU_5)	V. ratti (OTU_13)	B. dentium (OTU_7)	E. lenta (OTU_30)	Enterococcus spp. (OTU_19)	P. acne (OTU_35)	Others	Shannon index
4	0.031039	84.1012	0.062079	0.044342	0.002217	3.1904	0	0.002217	6.61139	0.019954	5.93517	1.69797
34	0.014713	21.3026	8.92907	0.004904	40.6271	4.26673	0	0	0.784686	9.92627	14.144	2.78572
47	0.017611	7.27337	65.1389	0.20693	6.85511	0.550346	0	3.59266	0.167305	0.374235	15.8235	2.55459
60	42.7291	3.4762	44.1449	2.8805	0.001289	5.12404	0	0.319769	0	0	1.3242	1.83186
77	83.2675	2.89406	9.61049	0.068714	0.025599	0.908099	0.013473	0.695221	0.167069	0	2.34974	1.06614
89	35.1683	3.86158	44.5464	3.32151	3.57779	6.38239	0	0.496634	0.816622	0	1.82871	2.09492
102	57.7451	5.37542	6.80209	0.515665	0.003125	0.126572	0	5.93328	3.84874	0	19.65	2.54636
116	14.567	1.14745	0.583629	75.2446	0	0.027729	0	3.28919	0.265406	0	4.87502	1.34632
146	3.37482	0.063384	0.140682	30.6099	0.001546	1.66963	58.7648	0.972405	0.579733	0	3.82314	1.60941
173	3.90646	84.5843	0.571962	0.011673	0	0	3.96094	0	0	0	6.96471	1.73255
CIG20
Age (day)	B. catenulatum (OTU_4)	B. bifidum (OTU_3)	B. breve (OTU_3)	B. longum (OTU_1)	B. adolescentis (OTU_174)	C. aerofaciens (OTU_11)	P. diastonis (OTU_18/237/424)	B. fragilis (OTU_20)	Others	Shannon index
15	75.5169	0.016701	0.026721	1.64668	8.90811	0.00334	0.193727	6.35626	7.33157	1.46545
29	63.5544	0.013169	0.006585	3.59353	9.70073	0.001646	7.96405	1.60499	13.5609	2.14179
42	69.3809	0.02257	0.005209	5.61478	2.97753	0	1.53478	0.920171	19.5441	1.79724
55	85.6577	0.034877	0.034877	7.53975	0.442303	0	1.62336	0.020609	4.64655	0.969053
81	23.0319	53.4164	17.6966	1.71981	0.015459	1.93623	0.0057971	0	2.17778	1.80563
84	1.50958	38.7028	57.1037	0.231458	0	0.163382	0.0884986	0.003404	2.19715	1.32183
96	16.7282	38.6195	39.6119	0.686016	0.025534	0.803473	0.131075	0.003405	3.39093	1.88016
109	7.62498	45.7009	35.4799	0.772882	0.013351	7.29565	0.00148346	0	3.11081	1.86427
142	9.87199	44.7395	27.6868	6.2038	1.38664	6.69715	0.450738	0.01639	2.94701	2.25552
CIG21
Age (day)	B. longum (OTU_1)	B. breve (OTU_2)	B. bifidum (OTU_3)	C. aerofaciens (OTU_11)	Others	Shannon index
31	0.04229	93.2064	6.06106	0	0.690276	0.408704
43	97.5117	0.040258	1.45085	0.001548	0.995618	0.220638
55	95.6353	0.126643	2.85098	0	1.38705	0.325666
73	77.8346	0.114743	15.5731	0	6.47765	1.16255
82	89.7364	0.46819	7.57737	0.00332	2.21477	0.629874
96	82.7418	0.337041	13.3569	0	3.56421	0.888392
113	93.4522	0.038557	4.71358	0	1.79565	0.44225
134	95.5803	0.002654	0.057072	0	4.36	0.364681
165	77.3907	0.055586	7.71038	7.22803	7.61534	1.41724
CIG22
Age (day)	B. longum (OTU_1)	B. bifidum (OTU_3)	B. catenulatum (OTU_4)	S. salivarius (OTU_10)	E. coli (OTU_9/132)	Streptococcus spp. (OTU_23/31)	Others	Shannon index
5	0	0	7.97208	57.7045	29.9806	1.31834	3.02443	1.78006
14	0.624351	32.5371	58.7104	5.23533	0.43161	0.092252	2.36891	1.47354
28	0.017637	63.7478	28.4127	5.69665	0.502646	0.017637	1.60494	1.35192
41	0.200652	55.8816	39.4532	2.38274	0.050163	1.3544	0.677201	1.31955
55	0.032968	52.6727	16.4767	5.51736	8.03231	12.8903	4.37762	2.3653
69	95.7489	0.038582	0.008574	1.86479	0.071448	0.575871	1.69189	0.355123
83	84.8295	5.13944	0.001796	1.01819	3.94167	1.30731	3.7621	1.0608
93	93.5743	0.57417	0.003095	0.413217	3.14633	0.571075	1.71787	0.525025
109	83.3313	0.586418	0	0.791889	7.19299	1.21033	6.88704	1.11197
137	94.3598	1.11594	0	1.17049	1.26336	0.546915	1.54345	0.522466
165	95.2103	0.010583	0	1.10217	1.37129	0.846663	1.45898	0.42127
CIG23
Age (day)	B. longum (OTU_1)	C. aerofaciens (OTU_11)	S. epidermidis (OTU_16)	E. coli (OTU_9/132)	S. salivarius (OTU_10)	B. adolescentis (OTU_174)	Others	Shannon index
3	64.9208	0.004537	0.176927	15.7692	1.06156	12.4915	5.57547	1.81194
16	72.6976	0.001371	18.4575	0.015082	6.3728	0.293412	2.1622	1.23264
42	96.1068	2.22173	0.00319	0.025519	0.374807	0	1.26796	0.321417
56	87.4527	4.18145	0.044342	0.673998	1.23714	0	6.41037	0.919913
69	98.4085	0.272959	0.001542	0.2452	0.175804	0	0.895983	0.183126
83	93.0861	1.41841	0.034936	0.317921	1.03586	0	4.10677	0.587489
99	91.3792	4.12307	0.001941	1.40542	0.256236	0	2.83413	0.679168
114	93.8265	1.73648	0.00157	0.386234	0.756767	0	3.29241	0.566923
152	92.5138	3.06042	0.010836	0.229106	1.21054	0	2.97528	0.610769
176	71.6072	11.2843	0.004706	2.07523	0.545865	0	14.4827	1.72178
CIG24
Age (day)	B. breve (OTU_2)	B. longum (OTU_1)	B. catenulatum (OTU_4)	B. dorei/vulgatus (OTU_21/26/40)	E. faecalis (OTU_25)	Enterococcus spp. (OTU_19)	C. aerofaciens (OTU_11)	B. bifidum (OTU_3)	S. salivarius (OTU_10)	P. diastonis (OTU_18/424)	L. rhamnosus/casei/paracasei (OTU_14)	Others	Shannon index
30	0.003785	12.5369	62.5937	0.866702	0	0	13.7537	0.005677	0.20816	4.15752	1.66528	4.20861	1.9214
43	0	2.12731	8.13528	54.5121	0	0	1.13141	0.00813	0.00271	21.2189	0.817051	12.0471	2.92331
58	63.9182	5.04162	11.2926	0.730379	0	0	12.7042	0.007286	0.001821	0.908876	0.761343	4.63363	1.83262
71	33.5305	2.15663	12.4906	30.5105	0.064927	0	0.085985	0.101778	0.001755	6.24002	0.268482	14.5489	2.75984
100	61.0811	28.7685	0.001293	0.856966	1.06377	0	0.465321	0.001293	0.003878	0.729002	3.60107	3.42786	1.62689
139	13.1786	62.2034	0.004692	0.514569	1.45612	0	0.922783	11.197	0.00782	1.62504	0.425419	8.46458	2.08646
170	0.017292	0.242089	0	0	63.5656	9.13021	0.034584	0.069168	14.2314	0	6.7612	5.94847	1.84154
CIG25
Age (day)	B. longum	A. urogenitalis (OTU_15)	P. diastonis (OTU_18/224/237)	C. freundii (OTU_29)	S. salivarius (OTU_10)	B. thetaiotaomicron (OTU_22)	B. dorei/vulgatus (OTU_26)	L. rhamnosus/casei/paracasei (OTU_14)	S. epidermidis (OTU_16)	Klebsiella spp. (OTU_17/24/246/349/446)	V. dispar (OTU_32/59/219)	Enterobacteriaceae spp. (OTU_34)	Others	Shannon index
18	79.5659	2.17066	0.711078	0	5.8009	0	0	3.96707	6.1003	0	0.037425	0	1.64671	1.26028
30	54.0507	21.3898	6.12383	0	10.4479	0.082332	0.021406	5.5755	0.66524	0	0.121851	0	1.52149	2.06127
46	41.6545	9.66102	23.908	0	9.06616	1.73039	0.107101	5.697	4.92664	0	0.078713	0	3.04012	2.7729
70	73.4435	6.54538	0.515823	0	11.1683	0.108741	0.012547	2.60839	0.248153	0	0.098982	0	5.25024	1.48464
86	45.4481	9.10707	20.7863	0	1.19639	16.7544	0.70105	2.63141	0.274825	0	0.171148	0	2.91775	2.56913
100	47.042	5.03166	31.5469	0	0.040139	9.27218	1.39063	1.42171	0.299103	0	0.403983	0	3.35358	2.48252
119	16.9364	4.36658	11.1292	36.1613	0.420983	1.00917	13.7745	1.16741	0.053743	0	0.29857	12.731	1.89741	2.86768
127	15.9369	7.42439	26.5979	0.183107	0.114606	4.96232	14.4325	2.2974	0.006587	8.73775	8.6732	0.075087	10.5491	3.77895
141	35.6669	13.7782	12.0579	15.5437	0.221969	0.651304	7.29431	1.47785	0.017524	0	4.5051	6.08955	2.68553	3.00911
153	60.0156	5.8548	3.86937	1.17616	2.21181	1.12412	0.19516	5.14702	0.015613	5.25111	5.52433	0.351288	9.2636	2.58404
