# Supplementary material for: Bifidobacterium species associated with breastfeeding produce aromatic lactic acids in the infant gut
Source: Nat Microbiol. 2021 Oct 21;6(11):1367–82. doi: 10.1038/s41564-021-00970-4 (PMC8556157; doi:10.1038/s41564-021-00970-4)
Supplement: Source Data Extended Data Fig. 4 — Statistical source data. [file 41564_2021_970_MOESM15_ESM.xlsx]

## Sheet: Ext Data Fig. 4a-f
Sample	PC1 (Bray Curtis)	PC2 (Bray Curtis)	Individual	B. longum (%)	B. breve (%)	B. bifidum (%)	B. catenulatum group (%)	B. dentium (%)
CIG01.1	0.345928	-0.181817	CIG01	0.547825	0.00273913	72.0363	20.0477	0.0246521
CIG01.2	-0.423598	0.0112855	CIG01	98.6958	0	0.609155	0	0
CIG01.3	-0.420894	0.00883875	CIG01	98.409	0	0.7421	0	0
CIG01.4	-0.418786	0.000983289	CIG01	97.4813	0	1.5022	0	0
CIG01.5	-0.424061	0.010961	CIG01	98.8078	0.00901449	0.576927	0	0
CIG01.6	-0.418043	0.00944655	CIG01	95.2231	0.0841842	0.893647	0.00647571	0
CIG01.7	-0.41935	0.00822129	CIG01	97.3518	0.0592164	0.720072	0.00236866	0
CIG01.8	-0.414374	-0.00808827	CIG01	97.03	0.229006	1.76594	0.00236089	0
CIG01.9	-0.388713	-0.0231443	CIG01	85.1308	0.683158	2.38242	0	0
CIG01.10	-0.221362	-0.18915	CIG01	61.8116	20.5021	2.68929	0	0
CIG02.1	-0.353753	0.00264604	CIG02	77.1389	0	0.0925452	13.1828	0.0340956
CIG02.2	-0.226909	-0.00818232	CIG02	52.9142	0	0.105079	27.5552	0.0245184
CIG02.3	-0.339792	-0.00816983	CIG02	69.2136	0	0.0207351	9.74289	0.0181432
CIG02.5	-0.422005	0.0125901	CIG02	96.6044	0	0	0.0625799	0
CIG02.6	-0.421896	0.0181395	CIG02	98.1955	0	0	0	0
CIG02.7	-0.419837	0.00910038	CIG02	95.1455	0	0	0.00849185	0
CIG02.8	-0.419644	0.0182129	CIG02	97.3272	0	0.004739	0	0
CIG02.9	-0.421201	0.0181767	CIG02	97.9535	0	0	0	0
CIG02.10	-0.421852	0.0191433	CIG02	98.0535	0	0	0	0
CIG02.11	-0.405899	0.0213097	CIG02	89.6279	0	0	0	0
CIG03.1	0.263707	-0.0235733	CIG03	0.260979	0	12.064	3.69019	0.00561246
CIG03.2	0.124589	0.0702293	CIG03	9.77863	0	0.00710656	0	0
CIG03.3	-0.13886	0.019714	CIG03	31.7217	0	0.0159046	0	0
CIG03.4	-0.0900075	-0.00660115	CIG03	27.796	1.32286	0.0349795	0	0
CIG03.6	-0.426053	0.0135702	CIG03	99.2894	0.064335	0.219324	0	0
CIG03.7	-0.412236	-0.00608303	CIG03	94.5402	0.430164	2.05486	0.00330896	0
CIG03.8	-0.422712	0.0123075	CIG03	98.1758	0.145934	0.469908	0	0
CIG03.9	-0.402287	0.00833342	CIG03	79.0306	0.0663971	0.875234	0	0
CIG03.10	-0.418941	0.0107426	CIG03	97.5666	0.321981	0.337461	0	0
CIG04.1	0.194264	-0.0406948	CIG04	12.1533	0	19.3257	0.364328	0
CIG04.2	-0.00627818	-0.220046	CIG04	30.6349	0	60.5766	0	0
CIG04.3	0.131788	-0.202919	CIG04	17.9293	0	74.1657	0.00307588	0
CIG04.4	0.0676156	-0.219428	CIG04	23.5751	0	58.8934	0.0106402	0
CIG04.5	0.0325857	-0.212005	CIG04	26.9681	0	60.3999	0.00567988	0
CIG04.6	-0.399347	0.0128531	CIG04	84.0495	0	0.926628	0	0
CIG04.7	-0.394405	0.0171174	CIG04	84.499	0	0.979933	0.00936242	0
CIG04.8	-0.409779	0.00347464	CIG04	91.4518	0	1.21318	0.00763009	0
CIG04.9	-0.406045	0.00957851	CIG04	89.4264	0	1.42959	0	0
CIG04.10	-0.405037	-0.0246993	CIG04	92.9849	0	3.53037	0.016284	0
CIG04.11	-0.410794	-0.0109588	CIG04	93.8838	0	2.04427	0.00331862	0
CIG05.2	-0.389118	0.0432872	CIG05	85.4935	0	0	0.00542299	0
CIG05.3	0.280407	0.192261	CIG05	0.0239378	0	0	0.0598444	0
CIG05.4	-0.317697	0.0084678	CIG05	69.409	0	0.111754	27.36	0.026295
CIG05.5	0.302274	0.116213	CIG05	0.011066	0.0221321	0.00737735	86.2707	0.129104
CIG05.6	0.201008	0.0861203	CIG05	9.55951	0	0.0612789	65.6369	0.118953
CIG05.7	-0.250957	0.0151594	CIG05	56.9574	0	0.102357	33.3801	0.0497163
CIG05.8	-0.283328	0.00127358	CIG05	61.7332	0.00858001	0.12584	34.832	0.04862
CIG05.9	-0.25082	0.00170617	CIG05	55.8063	0	0.131778	38.8648	0.0610677
CIG05.10	-0.0164246	0.0232813	CIG05	27.7401	0	0.0954433	46.1453	0.0523399
CIG05.11	0.15067	0.06171	CIG05	11.6914	0	0.0464561	46.9317	0.0530926
CIG06.1	0.420256	-0.302181	CIG06	0.497346	74.8951	1.39554	0	0
CIG06.2	-0.31728	0.0245819	CIG06	59.5996	0.0309582	0.273464	0.0309582	0
CIG06.4	-0.350011	0.0311886	CIG06	68.7094	0.0533412	0.100756	0	0
CIG06.5	-0.409153	-0.00862829	CIG06	96.0369	0.925544	1.41715	0	0
CIG06.6	-0.398737	-0.00984731	CIG06	93.5539	0.607749	2.20028	0	0
CIG06.7	-0.407047	-0.0149744	CIG06	95.0482	0.49059	2.59066	0	0
CIG06.8	-0.39813	-0.0167451	CIG06	93.5457	0.981758	2.56294	0	0
CIG06.9	-0.408101	-0.000776176	CIG06	94.972	0.32327	1.55285	0	0
CIG06.10	-0.403718	0.00765815	CIG06	93.9513	0.234839	1.17737	0	0
CIG06.11	-0.412717	0.0113197	CIG06	96.1127	0.098572	0.649564	0	0
CIG07.2	0.285198	0.197757	CIG07	0.00526122	0	0.00526122	0	0
CIG07.3	0.28136	0.193593	CIG07	0.00648172	0	0	0	0
CIG07.4	0.288292	0.194395	CIG07	0	0	0	0	0
CIG07.5	0.292152	0.203025	CIG07	0.0112931	0	0.0112931	0	0
CIG07.6	0.304154	0.27916	CIG07	0	0	0	0	0
CIG07.7	0.273049	0.188516	CIG07	0.00956145	0	0.00956145	0	0
CIG07.8	0.293903	0.294654	CIG07	0	0	0	0	0
CIG07.9	0.244692	0.161766	CIG07	0	0	0	0.00585172	0
CIG07.10	0.310896	0.326464	CIG07	0.00648887	0	0	0.00648887	0
CIG07.11	0.170624	-0.406038	CIG07	19.7316	68.2911	4.40332	0	0
CIG08.1	0.287809	0.230444	CIG08	0	0	0	0	0
CIG08.2	0.342836	0.454627	CIG08	0	0	0	0	0
CIG08.3	0.345102	0.459185	CIG08	0	0	0	0	0
CIG08.4	0.353167	0.467251	CIG08	0	0	0	0	0
CIG08.5	0.360747	0.475319	CIG08	0	0	0.00293505	0.00293505	0
CIG08.6	0.371616	0.489659	CIG08	0.00709849	0	0	0	0
CIG08.7	0.361436	0.477832	CIG08	0	0	0.00950074	0	0
CIG08.8	0.358068	-0.0264697	CIG08	0.028617	0	38.6288	0	0
CIG08.9	0.344773	0.273587	CIG08	0.00645703	0	4.42306	0	0
CIG08.10	0.345059	-0.122841	CIG08	0	0	76.8267	0	0
CIG08.11	0.323807	-0.169999	CIG08	1.41676	0	82.2886	0	0
CIG09.2	0.34777	0.460342	CIG09	0.00437541	0	0	0	0
CIG09.3	0.374773	0.494789	CIG09	0	0	0.00464339	0	0
CIG09.4	0.375368	0.496325	CIG09	0	0	0	0	0
CIG09.5	0.358309	0.449241	CIG09	0.0100659	0	0	0	0
CIG09.6	0.365753	0.477377	CIG09	0	0	0	0	0
CIG09.7	0.364102	0.470143	CIG09	0.00526482	0	0	0	0
CIG09.8	0.360936	0.452545	CIG09	0.00959233	0	0	0	0
CIG09.9	0.411614	0.0850025	CIG09	0.00332956	0.00332956	43.3376	0	0
CIG09.10	0.334198	-0.17557	CIG09	0	0	89.636	0	0
CIG09.11	0.318798	0.255114	CIG09	0	0	3.37506	0	0
CIG10.2	0.269691	0.115893	CIG10	3.00391	0	0.041976	69.3208	0.0996931
CIG10.3	0.248402	0.0979575	CIG10	5.02202	0	0.0446685	44.8759	0.073384
CIG10.4	0.235229	0.0782705	CIG10	5.46051	0	0.0493845	49.4515	0.0564394
CIG10.5	0.241491	0.125163	CIG10	0.00836633	0	0.00557756	0.00278878	0
CIG10.6	0.22706	0.0784255	CIG10	4.72821	0	0.0277477	17.9777	0.0194234
CIG10.7	0.224927	0.0970294	CIG10	5.81235	0	0.067548	70.221	0.135096
CIG10.8	0.189771	0.062233	CIG10	9.80818	0	0.112214	46.9194	0.0596136
CIG10.9	0.149478	0.050532	CIG10	12.2666	0	0.134395	72.0897	0.112403
CIG10.10	0.129192	0.0492396	CIG10	15.3291	0	0.10861	47.8911	0.0784408
CIG10.11	0.367828	0.460442	CIG10	0.0307167	0.00682594	0	0.00682594	0
CIG11.1	0.412272	-0.327623	CIG11	0.0949968	93.4954	0	0.0079164	0
CIG11.2	0.405213	-0.337782	CIG11	0.306602	73.465	0	0	0
CIG11.3	0.396672	-0.0237414	CIG11	0.119853	25.954	0	0	0
CIG11.4	0.323296	0.121738	CIG11	0.059312	9.17359	0	0	0
CIG11.5	-0.408309	0.00652421	CIG11	92.6697	1.17753	0	0	0
CIG11.6	-0.377069	-0.00133026	CIG11	81.1151	2.04895	0	0	0
CIG11.7	-0.412879	0.00428728	CIG11	95.4486	1.24837	0	0	0
CIG11.8	-0.39607	0.00735885	CIG11	84.9148	1.42785	0	0	0
CIG11.9	-0.412819	0.0237426	CIG11	96.159	0.115762	0	0	0
CIG11.10	-0.398516	0.0126201	CIG11	89.4177	1.25516	0.0186542	0	0
CIG11.11	-0.398648	0.012273	CIG11	88.18	0.774682	0.0121587	0	0
CIG12.2	-0.419229	0.0194211	CIG12	96.1019	0	0.0109574	0	0
CIG12.3	-0.417469	0.0174357	CIG12	95.9559	0	0.0383489	0	0
CIG12.4	-0.420135	0.0186233	CIG12	97.6971	0.00498455	0.00249227	0	0
CIG12.5	-0.422695	0.0114987	CIG12	98.7204	0.00462802	0.492884	0.00231401	0
CIG12.6	-0.420893	0.014453	CIG12	97.5333	0	0.363376	0	0
CIG12.7	-0.420355	0.0164597	CIG12	97.0927	0	0.277269	0	0
CIG12.8	-0.413449	0.00206815	CIG12	93.6769	0.00248157	1.65769	0	0
CIG12.9	-0.361628	0.0361576	CIG12	79.7758	0	1.58048	0.00335559	0
CIG13.3	0.0791106	-0.12897	CIG13	19.6379	0.0251929	24.9252	0.0251929	0
CIG13.4	0.0066741	-0.196985	CIG13	28.929	0.00630398	45.2594	0	0
CIG13.5	0.0714323	-0.115518	CIG13	21.7044	0	25.5051	0.0102307	0
CIG13.6	-0.0588883	-0.158444	CIG13	37.0595	7.94686	17.0708	0.00704821	0
CIG13.8	0.412967	-0.433647	CIG13	1.07629	50.6017	24.1773	0.00326147	0
CIG13.9	0.402946	-0.400245	CIG13	1.35395	40.5014	25.1036	0.0120084	0
CIG13.10	0.414059	-0.418139	CIG13	0.805754	36.9619	34.4527	0.00540774	0
CIG13.11	0.406466	-0.412602	CIG13	1.95278	34.2773	44.261	0	0
CIG14.2	0.20192	-0.404391	CIG14	17.7516	54.7124	8.95962	0.00270438	0
CIG14.4	0.414413	-0.418738	CIG14	0.035378	81.3667	12.0448	0	0
CIG14.5	0.417809	-0.429782	CIG14	0.016554	85.2642	13.3453	0	0
CIG14.6	0.421249	-0.432571	CIG14	0.0376091	81.9879	15.1672	0	0
CIG14.7	0.424422	-0.44055	CIG14	0.0276838	82.4639	16.0566	0	0.00922793
CIG14.8	0.409161	-0.396884	CIG14	0.0176777	90.4894	7.55134	0	0.0530332
CIG14.9	0.417694	-0.422975	CIG14	0.0375326	78.8846	13.525	0	0
CIG14.10	0.406057	-0.453403	CIG14	2.06626	72.2563	19.26	0.0050274	0.143281
CIG14.11	0.368457	-0.427955	CIG14	5.67326	55.1822	23.6495	0.00701557	0.608016
CIG15.2	0.311671	-0.314125	CIG15	7.77372	47.5098	0.161866	13.0032	0.0332033
CIG15.3	0.236046	-0.178218	CIG15	8.33251	18.1001	2.8255	23.7859	0.0248287
CIG15.4	0.203405	-0.029236	CIG15	6.59705	3.91942	1.89092	19.7347	0.0105835
CIG15.5	0.276154	0.183622	CIG15	0.00326947	0.843523	0.00326947	0	0
CIG15.6	0.382285	-0.0146301	CIG15	0.00518941	21.7151	0.570835	0	0
CIG15.7	0.230537	-0.276736	CIG15	14.5951	41.0763	3.84615	0.00362161	0
CIG15.8	-0.355596	-0.0181976	CIG15	78.9729	1.88053	4.0788	0	0
CIG15.9	0.42158	-0.371868	CIG15	0.662739	34.9963	31.9925	0.00306824	0
CIG15.10	-0.252152	-0.0996231	CIG15	59.3846	4.87838	9.36195	0	0
CIG15.11	-0.33924	-0.045573	CIG15	72.4791	1.57555	5.26551	0	0
CIG16.1	-0.275184	-0.0521784	CIG16	58.2319	0.00506034	9.17187	0.00253017	0
CIG16.2	-0.185685	-0.068837	CIG16	45.0021	0.0669482	11.7159	0	0
CIG16.3	0.336674	0.4308	CIG16	0.0160908	0	0.00402269	0	0
CIG16.4	0.353395	0.456804	CIG16	0.00355821	0	0	0	0
CIG16.5	-0.133958	-0.2112	CIG16	45.4522	0	46.8135	0	0
CIG16.6	0.334151	0.434722	CIG16	0.00808386	0.00269462	0.0134731	0.00269462	0
CIG16.7	0.105418	-0.248709	CIG16	20.4783	3.78334	64.9127	0	0
CIG16.8	-0.0438679	-0.331571	CIG16	42.0529	25.2625	21.4006	0	0
CIG16.9	0.0896971	-0.404639	CIG16	27.0932	61.6388	5.31085	0.271862	0
CIG17.2	0.398169	-0.346529	CIG17	1.15043	20.7723	57.0279	2.26289	0.0113904
CIG17.3	0.401218	-0.358711	CIG17	0.00283423	96.5507	1.5815	0.0765241	0
CIG17.4	0.328956	0.0199613	CIG17	0.0133863	11.6773	0.290036	1.41448	0
CIG17.5	0.335867	-0.082939	CIG17	0.00300951	19.8477	0.0240761	0.0180571	0
CIG17.6	0.408822	-0.330148	CIG17	0.0655225	61.3745	1.71871	2.61082	0
CIG17.7	-0.383223	0.0161267	CIG17	84.8241	0.301545	1.47293	0	0
CIG17.8	-0.360587	0.0161259	CIG17	78.023	0.176	1.79174	0	0
CIG17.9	-0.387264	-0.0630912	CIG17	88.4657	0.656626	6.66406	0	0
CIG17.10	-0.39409	-0.0142971	CIG17	91.9655	0.279857	3.14062	0	0
CIG18.3	0.319371	0.371307	CIG18	0.00127861	0	0	0.00127861	0
CIG18.5	0.338004	0.394303	CIG18	0	0.0027053	0.00135265	0	0.00405795
CIG18.6	0.268158	0.184687	CIG18	0.00141473	0	0.00282945	0.0141473	63.6627
CIG18.8	0.255239	0.157607	CIG18	0.00396899	0.001323	0	0.01323	76.7973
CIG18.9	0.244581	0.14572	CIG18	0	0.0012798	0	0.0204769	91.4957
CIG18.10	0.277267	0.181498	CIG18	0.0014846	0	0	0.0014846	28.8399
CIG18.11	0.416788	-0.168626	CIG18	0.00178833	40.74	0.00178833	0.00178833	0
CIG19.1	0.292049	0.193885	CIG19	0	0	0.0022171	0.0022171	0
CIG19.3	0.362401	0.421192	CIG19	0.0196171	0	0.00326952	0.00163476	0
CIG19.4	0.278973	0.229935	CIG19	0.00880553	0	0.00440277	0.00880553	0
CIG19.5	0.269388	0.186174	CIG19	0.00128939	0.00257878	0	0.0103151	0
CIG19.6	0.256858	0.173264	CIG19	0.00538931	0	0	0.0148206	0.0134733
CIG19.7	0.281698	0.21573	CIG19	0.00289582	0	0	0.00868747	0
CIG19.8	0.267124	0.184731	CIG19	0.00468787	0	0	0.0218767	0
CIG19.9	0.255793	0.151578	CIG19	0.0541376	0.00528171	0.0145247	0.00660214	0
CIG19.10	0.256444	0.148596	CIG19	0.00772977	0.00309191	0.00618381	0.00927572	58.7648
CIG19.11	0.291749	0.208012	CIG19	0.0038909	0.0194545	0.0233454	0.038909	3.96094
CIG20.2	0.269609	0.0921201	CIG20	1.64668	0.026721	0.0167006	75.5169	0.240489
CIG20.3	0.253591	0.0876039	CIG20	3.59353	0.00658458	0.0131692	63.5544	0.645289
CIG20.4	0.225889	0.0752405	CIG20	5.61478	0.00520851	0.0225702	69.3809	0.256953
CIG20.5	0.208753	0.0888504	CIG20	7.53975	0.0348769	0.0348769	85.6577	0.136337
CIG20.6	0.394963	-0.338877	CIG20	1.71981	17.6966	53.4164	23.0319	0.0193237
CIG20.7	0.446566	-0.483432	CIG20	0.231458	57.1037	38.7028	1.50958	0.00680758
CIG20.8	0.442994	-0.42838	CIG20	0.686016	39.6119	38.6195	16.7282	0.0119159
CIG20.9	0.423526	-0.437393	CIG20	0.772882	35.4799	45.7009	7.62498	0.0074173
CIG20.10	0.349683	-0.400474	CIG20	6.2038	27.6868	44.7395	9.87199	0.06884
CIG21.3	0.405847	-0.391315	CIG21	0.0422896	93.2064	6.06106	0	0
CIG21.4	-0.418239	0.00137627	CIG21	97.5117	0.0402583	1.45085	0.00154839	0
CIG21.5	-0.409318	-0.0157414	CIG21	95.6353	0.126643	2.85098	0	0
CIG21.6	-0.340163	-0.11387	CIG21	77.8346	0.114743	15.573	0	0
CIG21.7	-0.387106	-0.0582974	CIG21	89.7364	0.46819	7.57737	0.00166025	0
CIG21.8	-0.360159	-0.10061	CIG21	82.7418	0.337041	13.3569	0	0
CIG21.9	-0.405046	-0.0252004	CIG21	93.4522	0.0385569	4.71358	0	0
CIG21.10	-0.422293	0.0195073	CIG21	95.5803	0.00265449	0.0570716	0	0
CIG21.11	-0.346976	-0.0644833	CIG21	77.3907	0.0555864	7.71038	0	0
CIG22.1	0.283446	0.162087	CIG22	0	0	0	7.97208	0
CIG22.2	0.350238	-0.111421	CIG22	0.624351	0.00164737	32.5371	58.7104	0.0724841
CIG22.3	0.357659	-0.167854	CIG22	0.0176367	0.00881834	63.7478	28.4127	0.0440917
CIG22.5	0.361949	-0.129691	CIG22	0.0329676	0.0117741	52.6727	16.4767	0.0235482
CIG22.6	-0.416995	0.018045	CIG22	95.7488	0.00285792	0.0385819	0.00857376	0
CIG22.7	-0.368126	-0.0155279	CIG22	84.8295	0.0035915	5.13944	0.00179575	0.00179575
CIG22.8	-0.403352	0.0258221	CIG22	93.5742	0.0154763	0.57417	0.00309526	0
CIG22.9	-0.381648	0.0431104	CIG22	83.3313	0.00899874	0.586418	0	0
CIG22.10	-0.404269	0.0121013	CIG22	94.3598	0.00589666	1.11594	0	0
CIG22.11	-0.40993	0.0261476	CIG22	95.2103	0	0.0105833	0	0
CIG23.1	-0.31497	0.0600968	CIG23	64.9208	0.00226829	0	0.0136098	0.208683
CIG23.2	-0.373992	0.0245599	CIG23	72.6976	0.00548433	0	0.00137108	0.0205663
CIG23.4	-0.422195	0.0105333	CIG23	96.1068	0	0	0	0
CIG23.5	-0.400044	0.00342981	CIG23	87.4527	0	0	0.00295613	0
CIG23.6	-0.422599	0.0180706	CIG23	98.4085	0	0	0.00154214	0
CIG23.7	-0.41135	0.0117411	CIG23	93.0861	0	0.00174682	0	0
CIG23.8	-0.404247	0.0220351	CIG23	91.3792	0.00388236	0	0.00194118	0
CIG23.9	-0.412532	0.0161439	CIG23	93.8265	0.00157006	0	0.00157006	0
CIG23.10	-0.411496	0.0130327	CIG23	92.5138	0.00309602	0.00154801	0	0
CIG23.11	-0.351996	0.00808824	CIG23	71.6072	0.00313716	0.00156858	0	0
CIG24.3	0.14823	0.034207	CIG24	12.5369	0.00378473	0.00567709	62.5937	0.0586632
CIG24.4	0.23858	0.0811448	CIG24	2.12731	0	0.00812986	8.13528	0.00948484
CIG24.5	0.358662	-0.360754	CIG24	5.04162	63.9182	0.00728558	11.2926	0.0182139
CIG24.6	0.362096	-0.220661	CIG24	2.15663	33.5305	0.101778	12.4906	0.0105287
CIG24.8	0.077067	-0.372792	CIG24	28.7685	61.0811	0.00129256	0.00129256	0
CIG24.10	-0.239528	-0.206197	CIG24	62.2034	13.1786	11.197	0.00469212	0
CIG25.3	-0.284264	0.0129413	CIG25	54.0507	0	0.00164663	0	0
CIG25.4	-0.207121	0.020944	CIG25	41.6545	0.00129037	0	0	0
CIG25.5	-0.373693	0.0114998	CIG25	73.4435	0.00278823	0	0	0
CIG25.6	-0.239182	0.0175316	CIG25	45.4481	0	0.00164566	0	0
CIG25.7	-0.250749	0.0219324	CIG25	47.042	0	0	0	0
CIG25.8	0.0310761	0.0515192	CIG25	16.9364	0	0	0	0
CIG25.9	0.053219	0.100444	CIG25	15.9369	0	0.00263463	0	0
CIG25.10	-0.158445	0.0305678	CIG25	35.6669	0	0	0	0
CIG25.11	-0.310479	0.0465389	CIG25	60.0156	0	0	0	0.00520427
