# Supplementary material for: Bifidobacterium species associated with breastfeeding produce aromatic lactic acids in the infant gut
Source: Nat Microbiol. 2021 Oct 21;6(11):1367–82. doi: 10.1038/s41564-021-00970-4 (PMC8556157; doi:10.1038/s41564-021-00970-4)
Supplement: Source Data Extended Data Fig. 5 — Statistical source data. [file 41564_2021_970_MOESM16_ESM.xlsx]

## Sheet: Ext Data Fig. 5a-g
Sample	Age (days)	Log10 ILA	Log10 PLA	Log10 4-OH-PLA	Log10 2'FL/3FL	Log10 3'SL/6'SL	Log10 LNT/LNnT	Log10 Infant type Bifidobacterium spp.	Breastfeeding at sampling
CIG01.1	30	0.863893	1.70247	1.49348	-2.99129	-5.98067	-3.97473	9.14178	Yes
CIG01.2	45	1.8844	1.62926	1.80257	-3.62249	-5.1479	-2.48307	8.31274	Yes
CIG01.3	57	1.71296	1.55668	1.87203	-3.43293	-5.35961	-2.32558	8.07844	Yes
CIG01.4	73	1.88868	1.54656	1.55724	-3.71489	-5.08137	-3.38077	8.61186	Yes
CIG01.5	94	1.51568	1.17624	1.50624	-3.90271	-5.09571	-3.30078	7.99585	Yes
CIG01.6	112	1.68188	1.33966	1.67696	-3.35747	-5.29683	-2.63728	8.54503	Yes
CIG01.7	138	1.8148	1.51704	1.81914	-3.48994	-5.64824	-2.35938	8.77506	Yes
CIG01.8	155	1.74525	1.86588	1.67522	-3.45352	-4.73899	-3.68714	8.10663	Yes
CIG01.9	172	2.18347	2.01652	1.61073	-4.09628	-5.03004	-3.90938	10.3143	Yes
CIG01.10	192	2.1948	1.58382	1.96902	-4.13712	NA	NA	NA	No
CIG02.1	12	2.16853	2.06636	2.25334	-4.85536	-4.46081	-5.42068	7.01705	Yes
CIG02.2	20	1.6883	1.37522	1.1887	-3.96095	-4.26212	-2.82967	9.58874	Yes
CIG02.3	34	1.98541	1.56632	1.5262	-3.90172	-4.21932	-2.93196	10.0053	Yes
CIG02.5	54	2.08481	2.08218	2.14956	-4.86479	-5.68628	-4.56645	10.5546	Yes
CIG02.6	68	1.86278	1.37865	1.6396	-4.29351	-1.69966	-3.09565	9.36664	Yes
CIG02.7	82	2.13919	2.05203	1.80259	-4.66546	-4.34325	-4.43021	10.667	Yes
CIG02.8	103	1.67351	1.33626	1.5305	-3.97894	-2.58388	-2.81569	9.85283	Yes
CIG02.9	116	2.03548	1.50323	1.90513	-4.29256	-2.00511	-2.77159	10.0811	Yes
CIG02.10	146	2.19166	2.09038	1.98365	-4.39075	-4.5697	-4.5242	10.7954	Yes
CIG02.11	178	1.60653	0.931183	1.45525	-4.00488	-2.81338	-2.06591	9.33116	Yes
CIG03.1	1	-2	-2	-2	-3.79263	-3.51901	-4.10418	4.61725	Yes
CIG03.2	4	1.63661	0.79541	1.65985	-3.10662	-2.15151	-3.13879	8.23379	Yes
CIG03.3	16	1.4125	0.741251	0.879762	-2.74579	-3.03952	-2.82974	9.33213	Yes
CIG03.4	29	1.06163	0.555163	0.923611	-2.75811	-1.83575	-3.08382	9.33371	Yes
CIG03.6	69	1.39385	0.994449	1.38813	-3.17244	-4.27197	-2.97536	10.6587	Yes
CIG03.7	84	1.53063	1.1828	1.69144	-3.26245	-4.1166	-2.64954	9.5508	Yes
CIG03.8	96	1.84033	1.23196	1.82886	-3.73052	-4.17462	-3.07482	8.23424	Yes
CIG03.9	115	1.58749	0.956175	1.54518	-3.32678	-4.14114	-2.3619	8.97192	Yes
CIG03.10	141	1.77202	1.30657	1.68991	-3.53213	-4.09962	-2.92253	10.3512	Yes
CIG04.1	2	1.07496	1.13836	0.729452	-3.99614	-4.71066	-3.27535	7.55038	Yes
CIG04.2	13	1.63271	1.85683	2.01031	-2.48598	-2.65017	-3.58852	9.57208	Yes
CIG04.3	28	1.58132	1.96063	2.0079	-2.21564	-2.93421	-3.62606	9.02533	Yes
CIG04.4	42	1.58812	1.9053	2.12476	-1.87295	-4.60245	-3.68868	9.4757	Yes
CIG04.5	55	1.93692	1.95511	2.11586	-2.10266	-4.74415	-4.07895	9.76529	Yes
CIG04.6	67	1.76193	1.64025	1.74999	-2.65338	-5.36442	-4.27446	9.90123	Yes
CIG04.7	82	1.98961	1.71017	1.8266	-3.20356	-3.65226	-4.50941	9.64688	Yes
CIG04.8	96	2.09551	1.88786	1.88043	-3.80169	-5.41877	-4.70251	9.71486	Yes
CIG04.9	110	1.67873	1.62043	1.9027	-3.43739	-5.5306	-5.01504	9.52864	Yes
CIG04.10	141	2.04038	1.6822	1.88433	-3.97775	-6	-6	10.1715	Yes
CIG04.11	164	2.02182	1.61623	1.65708	-3.94747	-5.88325	-4.86579	10.319	Yes
CIG05.1	6	1.51575	1.7092	1.60461	-2.81103	-3.81589	-2.8811	4.17841	Yes
CIG05.2	17	1.2945	1.13536	1.45175	-2.66001	-4.14281	-3.58986	10.3396	Yes
CIG05.3	34	0.246526	1.27033	0.894571	-3.0696	-4.03147	-1.78493	6.15211	Yes
CIG05.4	52	1.59833	1.53975	1.23953	-2.72863	-3.30868	-2.52357	9.9793	Yes
CIG05.5	66	1.50171	1.8512	1.48727	-2.91505	-3.65754	-2.36573	5.76994	Yes
CIG05.6	82	1.2949	1.33243	1.03765	-2.76519	-2.40141	-2.74277	8.52263	Yes
CIG05.7	96	2.04262	1.25315	1.52569	-3.44182	-4.27395	-2.73712	9.92891	Yes
CIG05.8	119	1.99883	1.73787	1.5164	-3.89295	-4.26701	-4.09759	9.51574	Yes
CIG05.9	133	1.5976	1.86584	1.64852	-4.69227	NA	NA	NA	No
CIG05.10	176	0.435585	0.853515	-2	-5.42003	NA	NA	NA	No
CIG05.11	192	1.18372	1.58043	0.521922	-5.60549	NA	NA	NA	No
CIG06.1	2	1.56944	0.841397	1.43018	-2.47049	-2.29069	-2.87563	9.63292	Yes
CIG06.2	14	1.3537	0.934134	1.97483	-3.34859	-5.29791	-2.63111	5.13214	Yes
CIG06.4	41	1.22038	1.05604	1.74628	-2.96408	-5.01968	-2.47533	6.3366	Yes
CIG06.5	56	2.00961	2.12061	2.04568	-3.44363	-5.12162	-3.38443	10.0206	Yes
CIG06.6	68	1.74519	1.71052	1.88296	-3.64069	-5.13527	-3.44172	9.5414	Yes
CIG06.7	83	1.98825	1.96442	2.0232	-3.59077	-5.02581	-2.84317	9.83431	Yes
CIG06.8	93	2.00299	2.00329	2.00051	-3.66732	-5.04227	-4.0254	10.433	Yes
CIG06.9	109	1.3136	1.00534	1.62178	-3.37799	-4.34647	-2.77601	9.14636	Yes
CIG06.10	137	1.65089	1.63087	1.82121	-3.49387	-4.84689	-2.9274	9.74412	Yes
CIG06.11	165	1.7816	1.63816	1.9115	-3.19503	-5.36689	-3.15689	10.2539	Yes
CIG07.1	2	-2	-2	-2	-2.79224	-2.5671	-2.79906	3.46513	Yes
CIG07.2	16	-1.20238	0.722234	-2	-2.19414	-1.52707	-1.54922	5.60542	Yes
CIG07.3	30	-0.000440422	1.38174	-2	-3.03687	-3.15693	-1.90087	5.60776	Yes
CIG07.4	43	0.0872	0.753755	0.629547	-2.78785	-4.53661	-2.28067	3	Yes
CIG07.5	57	0.474758	1.63912	1.6219	-2.35883	-3.77217	-3.22805	5.97939	Yes
CIG07.6	71	0.238026	0.770004	0.324835	-3.03973	-4.84082	-3.10946	3	Yes
CIG07.7	85	0.362943	0.61354	-2	-2.64455	-5.70254	-3.63308	6.28777	Yes
CIG07.8	99	-0.329209	1.45388	0.761732	-2.12659	-4.7138	-2.93969	3	Yes
CIG07.9	112	0.0175084	1.68683	1.21153	-2.75814	-4.94543	-3.19133	3	Yes
CIG07.10	146	0.222557	2.18433	1.6088	-2.93868	-5.21118	-3.35966	5.81609	Yes
CIG07.11	171	2.10138	1.34995	1.99989	-4.04093	-4.41753	-5.84733	10.2483	Yes
CIG08.1	6	0.686074	1.10358	1.1238	-2.50277	-1.90803	-1.94536	3	Yes
CIG08.2	19	0.541102	1.47252	1.45597	-2.20475	-1.63931	-2.55385	3	Yes
CIG08.3	30	0.543352	1.52159	1.39015	-2.23671	-1.88732	-2.56653	3	Yes
CIG08.4	44	-0.342797	1.32171	0.772886	-2.34735	-1.97514	-3.20333	3	Yes
CIG08.5	56	0.0343383	1.24489	-2	-2.08104	-1.68156	-2.86141	4.29328	Yes
CIG08.6	71	-0.14823	1.521	0.462317	-2.45964	-1.81372	-2.86324	4.8313	Yes
CIG08.7	84	-0.0804308	1.35601	0.375674	-2.65645	-1.83993	-2.94412	5.08852	Yes
CIG08.8	99	1.23109	1.57914	1.44192	-2.54838	-2.60172	-3.54073	8.09332	Yes
CIG08.9	113	0.829705	2.0821	1.04171	-2.27581	-2.70001	-3.91628	8.31267	Yes
CIG08.10	138	1.69621	2.11148	1.84983	-2.50061	-4.29191	-4.44923	9.92202	Yes
CIG08.11	168	1.79905	2.45501	1.81783	-2.68124	-5.14838	-5.25148	10.162	Yes
CIG09.2	20	0.330487	1.15401	0.837748	-2.36773	-1.72708	-2.63777	5.2123	Yes
CIG09.3	31	0.489651	1.3913	0.84132	-2.38022	-1.89349	-2.58857	4.92204	Yes
CIG09.4	44	-0.85109	1.06501	0.629808	-2.70928	-2.21294	-2.7298	3	Yes
CIG09.5	58	-0.395492	1.17271	-2	-2.25538	-2.53435	-3.91036	5.76624	Yes
CIG09.6	70	-0.442328	1.2726	-2	-2.25352	-2.47286	-2.82964	3	Yes
CIG09.7	86	-0.628296	1.32599	0.29634	-2.35287	-1.93098	-2.572	5.27195	Yes
CIG09.8	101	0.162152	1.43159	0.488753	-2.55076	-2.24423	-2.93304	5.6428	Yes
CIG09.9	112	1.34052	2.00424	1.23783	-2.63378	-2.68144	-3.78386	9.96492	Yes
CIG09.10	138	1.80804	2.22179	2.41832	-2.84923	-5.21556	-4.77799	10.6799	Yes
CIG09.11	166	1.26055	1.81846	1.35492	-2.52424	-5.01163	-4.25932	8.86711	Yes
CIG10.2	17	1.17976	1.07407	0.755345	-2.97176	-1.77558	-3.01768	7.59604	Yes
CIG10.3	33	1.67284	1.62014	1.03939	-2.52263	-3.76519	-2.93019	8.69606	Yes
CIG10.4	46	1.53784	1.49652	1.06003	-2.42178	-3.86354	-2.72689	9.02477	Yes
CIG10.5	57	0.616506	0.682711	0.0496533	-2.8776	-2.67955	-1.85793	6.21777	Yes
CIG10.6	76	1.25824	1.35345	0.865921	-2.71961	-2.41368	-2.67748	7.63068	Yes
CIG10.7	87	0.742376	1.00858	0.673925	-2.84601	-4.52352	-2.31471	7.92002	Yes
CIG10.8	107	1.30053	1.54999	1.52865	-2.21646	-1.85065	-3.4974	8.69491	Yes
CIG10.9	111	1.30652	1.59605	1.40718	-2.1781	-3.01854	-3.81766	9.05197	Yes
CIG10.10	131	1.59171	1.70462	1.47098	-2.12818	-2.47843	-3.50406	8.56497	Yes
CIG10.11	162	-0.961272	1.05542	0.245266	-2.36562	-2.64126	-2.96068	6.62617	Yes
CIG11.1	3	1.9382	1.85762	1.53541	-3.06749	-2.17543	-2.68595	9.12579	Yes
CIG11.2	17	1.62189	1.23639	1.46357	-2.80594	-1.61937	-2.3327	9.26196	Yes
CIG11.3	32	1.16386	1.04585	1.70862	-2.382	-2.03956	-3.3344	9.01958	Yes
CIG11.4	47	1.56588	1.52719	1.2794	-2.30835	-1.74347	-3.30693	9.27218	Yes
CIG11.5	61	2.47083	2.20588	2.43112	-4.38248	-5.02946	-3.90338	9.85763	Yes
CIG11.6	75	2.41191	1.99039	1.96466	-4.43734	-4.4924	-3.70844	8.94451	Yes
CIG11.7	91	2.21746	1.95868	1.95038	-4.47833	-5.26462	-3.98547	10.5093	Yes
CIG11.8	107	1.96105	2.2676	2.00161	-4.29691	-5.35865	-3.88674	10.1745	Yes
CIG11.9	121	2.16309	1.884	2.05449	-4.44396	-5.95104	-4.86883	10.2767	Yes
CIG11.10	150	1.92179	2.02088	1.8889	-3.39933	-5.19255	-4.84576	10.183	Yes
CIG11.11	178	2.09522	2.22342	1.9536	-4.5961	-5.2925	-3.87304	10.631	Yes
CIG12.2	16	1.68412	1.31195	1.83907	-3.94109	-4.20958	-3.08198	9.22918	Yes
CIG12.3	29	1.94995	1.5846	2.0653	-3.9765	-4.94615	-3.1336	10.2095	Yes
CIG12.4	43	1.64042	-2	1.29684	-4.07152	-4.87845	-3.6108	9.14696	Yes
CIG12.5	59	2.04935	1.62574	1.9104	-3.83973	-5.21816	-3.52746	9.41351	Yes
CIG12.6	72	1.70706	1.24318	1.66725	-3.85349	-5.01692	-3.01544	10.1734	Yes
CIG12.7	85	1.77169	1.18074	1.70522	-3.49035	-4.31404	-2.57747	9.18544	Yes
CIG12.8	102	2.09449	1.6485	1.85202	-3.89124	-4.6355	-3.67005	9.54361	Yes
CIG12.9	118	2.06298	1.76153	1.7554	-3.25989	-4.44615	-3.32094	9.49373	Yes
CIG13.3	26	1.52942	0.737149	1.26428	-2.66144	-2.3154	-3.30551	8.84128	Yes
CIG13.4	40	1.42925	0.779271	1.29976	-2.63519	-2.45293	-3.32586	8.9998	Yes
CIG13.5	56	1.62586	1.38722	1.50062	-2.55437	-2.98985	-3.65714	8.2393	Yes
CIG13.6	68	2.28771	2.31268	2.27834	-2.37025	-5.03745	-4.05441	8.33208	Yes
CIG13.8	96	2.37164	2.05685	1.90831	-2.36171	-5.56273	-4.09989	10.1486	Yes
CIG13.9	107	2.29492	2.15052	1.76175	-2.41436	-4.3994	-4.06529	9.92917	Yes
CIG13.10	133	2.20135	2.23222	2.33092	-2.38021	-5.34994	-4.20475	9.96723	Yes
CIG13.11	167	2.33449	1.86023	1.88744	-2.34977	-4.99561	-4.0617	9.70127	Yes
CIG14.2	16	1.54544	1.26604	1.75869	-2.70186	-1.833	-3.44941	7.22054	Yes
CIG14.4	52	1.72936	1.63907	1.86895	-2.46004	-2.38735	-3.88516	9.61708	Yes
CIG14.5	68	2.38422	2.19141	1.76275	-2.44852	-4.54854	-4.35744	10.6276	Yes
CIG14.6	78	2.25857	1.96243	1.96662	-2.2859	-4.58184	-4.30003	10.279	Yes
CIG14.7	96	1.94588	1.82308	1.82332	-2.56485	-4.83154	-4.19055	10.7096	Yes
CIG14.8	109	2.07419	1.7948	1.815	-2.58333	-4.61855	-4.18331	10.806	Yes
CIG14.9	125	1.64439	1.69816	1.39445	-2.37876	-3.02224	-3.10118	10.0197	Yes
CIG14.10	146	2.12522	2.11294	1.72243	-2.47481	-4.87035	-4.62214	10.7979	Yes
CIG14.11	166	1.68338	2.0148	1.69669	-2.65052	-5.06685	-3.83326	10.7835	Yes
CIG15.2	13	0.990369	0.612918	0.927185	-3.04769	-3.72478	-2.66135	9.75462	Yes
CIG15.3	30	2.29586	1.45404	1.10284	-6	-4.87319	-5.32904	9.72157	Yes
CIG15.4	44	1.49903	1.84051	1.72181	-5.70133	NA	NA	NA	No
CIG15.5	58	0.952669	1.24457	1.36642	-5.82487	NA	NA	NA	No
CIG15.6	72	1.24253	1.21561	-2	-5.8929	NA	NA	NA	No
CIG15.7	84	2.32903	1.79886	1.89462	-6.10115	NA	NA	NA	No
CIG15.8	100	2.51861	1.94442	2.01057	-5.69542	NA	NA	NA	No
CIG15.9	113	2.52135	1.76864	2.25691	-4.93337	NA	NA	NA	No
CIG15.10	141	1.80049	1.46977	1.87382	-5.35599	NA	NA	NA	No
CIG15.11	167	2.51565	2.03717	2.38666	-5.41764	NA	NA	NA	No
CIG16.1	6	1.87029	2.13561	1.97182	-2.76373	-1.80698	-3.37912	6.76627	Yes
CIG16.2	19	1.78246	1.76971	1.77203	-2.57353	-1.77496	-3.17056	6.03682	Yes
CIG16.3	40	0.706473	0.809673	0.255607	-2.72623	-2.1271	-2.61411	6.15954	Yes
CIG16.4	56	0.92019	1.24187	1.02802	-2.59854	-2.85381	-3.04865	5.58334	Yes
CIG16.5	72	1.87172	2.19237	2.05936	-2.53605	-2.66455	-3.3555	10.2477	Yes
CIG16.6	88	0.429083	0.906074	0.187619	-2.54035	-2.50736	-1.96193	5.60497	Yes
CIG16.7	103	1.7989	1.82793	2.04667	-2.13455	-3.88481	-3.57038	10.2495	Yes
CIG16.8	117	2.11702	2.03096	2.08843	-2.40563	-4.34991	-3.65991	9.68321	Yes
CIG16.9	172	2.4155	2.67889	2.41663	-2.56407	-4.91137	-3.99207	10.0563	Yes
CIG17.2	15	1.81313	1.61121	1.58115	-2.84173	-2.67577	-4.29668	9.31783	Yes
CIG17.3	30	1.88519	1.58877	1.52558	-2.62356	-1.7708	-2.99263	9.85512	Yes
CIG17.4	51	1.86792	1.64127	1.51179	-2.38353	-1.84682	-2.68392	9.3856	Yes
CIG17.5	57	1.87505	1.57655	1.26437	-2.66578	-1.70878	-3.01069	9.03934	Yes
CIG17.6	73	2.23519	2.4014	1.89662	-2.24775	-4.30574	-4.04848	8.17037	Yes
CIG17.7	84	2.3348	2.12267	1.83161	-4.27389	-5.35162	-4.00966	9.61311	Yes
CIG17.8	97	1.94568	1.71131	1.62983	-3.10395	-2.75404	-2.74068	9.80307	Yes
CIG17.9	110	2.01728	1.57343	1.80179	-4.78457	-5.22399	-4.7693	10.2484	Yes
CIG17.10	139	2.19917	2.13991	1.7939	-4.28551	-4.99257	-4.14247	10.3343	Yes
CIG18.3	34	-0.00287715	0.490689	-2	-3.57619	-2.00535	-2.22671	4.79592	Yes
CIG18.5	60	-0.4319	0.258145	-2	-3.41798	-2.59395	-2.62582	5.46323	Yes
CIG18.6	77	0.779143	1.40171	0.200063	-3.18088	-3.43175	-3.17594	4.63408	Yes
CIG18.7	87	0.470039	0.682721	0.542329	-3.30295	-1.83975	-3.205	4.84584	Yes
CIG18.8	101	1.0326	1.38072	0.847413	-3.23499	-4.10673	-3.36479	4.6463	Yes
CIG18.9	118	0.633544	1.16402	0.599708	-3.01118	-2.65792	-3.29013	5.16774	Yes
CIG18.10	143	0.655797	1.02961	0.0931124	-3.41063	-2.36861	-3.08686	4.98862	Yes
CIG18.11	172	1.63956	1.47463	1.35705	-3.40949	-5.49169	-3.04834	9.7088	Yes
CIG19.1	4	0.888482	1.56022	0.816546	-2.91622	-2.15779	-1.24983	5.15832	Yes
CIG19.3	34	-2	0.936324	0.45771	-2.56122	-2.30672	-2.66145	5.41249	Yes
CIG19.4	47	0.158181	1.83511	0.935258	-3.28174	-5.74466	-3.44324	5.38515	Yes
CIG19.5	60	0.567622	0.815555	0.907421	-3.15241	-3.33385	-2.97689	4.85981	Yes
CIG19.6	77	0.766783	2.18976	1.48516	-2.27986	-5.18686	-3.44517	5.26813	Yes
CIG19.7	89	1.00704	1.89372	1.02436	-3.07702	-4.81889	-3.35699	4.60855	Yes
CIG19.8	102	1.19173	2.17308	1.52879	-3.27778	-3.83994	-3.59044	4.57986	Yes
CIG19.9	116	0.508092	1.98038	1.09192	-3.58922	-4.1658	-3.71004	6.61338	Yes
CIG19.10	146	1.16786	1.95448	1.09638	-3.45116	-4.80851	-2.26392	5.88869	Yes
CIG19.11	173	1.17707	1.11662	0.829268	-3.1623	-3.78807	-2.6002	6.28863	Yes
CIG20.2	15	1.34722	1.76515	1.6483	-2.40811	-4.94838	-3.84961	3.78666	Yes
CIG20.4	42	1.48896	1.74989	1.87246	-2.46597	-5.26966	-4.55366	8.37675	Yes
CIG20.5	55	1.94233	1.15249	1.03576	-2.27578	-3.55934	-3.03374	8.3752	Yes
CIG20.6	81	1.97525	1.83527	1.86484	-3.03717	-5.63605	-5.51712	10.7193	Yes
CIG20.7	84	2.06432	1.34106	2.1875	-2.41238	-4.45536	-4.49989	8.89108	Yes
CIG20.8	96	1.65293	1.57387	1.33168	-2.72629	-5.14365	-4.54826	9.87117	Yes
CIG20.9	109	2.08022	2.22223	2.32207	-2.52939	-4.99415	-5.20917	10.1803	Yes
CIG20.10	142	2.36675	1.79809	1.81427	-2.3153	-5.08873	-5.13932	10.4953	Yes
CIG21.3	31	1.78216	1.38967	1.44228	-3.04626	-2.03984	-2.88443	9.72043	Yes
CIG21.4	43	1.69329	1.36929	1.76885	-3.97542	-4.16769	-2.71421	9.46683	Yes
CIG21.5	55	1.8562	1.74677	1.927	-4.45326	-6.17796	-3.76666	9.63214	Yes
CIG21.6	73	2.14153	1.90987	2.13311	-5.15961	-5.18525	-4.64953	6.55255	Yes
CIG21.7	82	2.26033	2.28385	2.07028	-4.61309	-5.09647	-4.3698	9.54283	Yes
CIG21.8	96	1.85218	1.76087	1.90634	-4.45687	-5.31967	-4.53058	9.06875	Yes
CIG21.9	113	2.00341	1.83451	1.85502	-4.44305	-5.14438	-3.53329	9.48394	Yes
CIG21.10	134	2.01864	1.71	2.0301	-4.17095	-5.8738	-2.79453	8.91553	Yes
CIG21.11	165	1.75954	1.44654	1.97293	-4.71009	-4.92896	-4.28275	10.3668	Yes
CIG22.1	5	0.251401	1.2786	1.23208	-2.4772	-2.08513	-1.81806	3	Yes
CIG22.2	14	1.43998	1.82383	1.7931	-3.15194	-2.98984	-3.29301	9.32696	Yes
CIG22.3	28	1.43682	1.82785	1.70629	-2.72569	-5.25374	-4.17396	9.30424	Yes
CIG22.4	41	1.42657	1.59845	1.63048	-2.85636	-5.45882	-4.36528	9.72053	Yes
CIG22.5	55	1.52017	1.717	1.5345	-3.08631	-5.06061	-4.06348	5.67701	Yes
CIG22.6	69	2.23604	1.78222	2.03393	-3.69084	-4.2754	-3.19248	9.44865	Yes
CIG22.7	83	2.16918	1.98934	2.18052	-3.31396	-6.0533	-4.00844	9.48661	Yes
CIG22.8	93	2.03504	1.83756	2.08852	-3.57678	-4.20283	-2.39266	9.46815	Yes
CIG22.9	109	2.0789	1.61682	1.61948	-3.89929	-4.27701	-3.74769	9.20902	Yes
CIG22.10	137	2.16165	1.82214	1.95766	-3.4192	-4.18533	-3.46026	9.56177	Yes
CIG22.11	165	1.91052	1.42429	1.69442	-3.06926	-3.98239	-2.70687	9.5912	Yes
CIG23.1	3	1.9695	1.2951	1.58664	-3.04304	-2.07434	-2.55924	8.5492	Yes
CIG23.2	16	1.61926	1.64961	1.6537	-3.15482	-1.7614	-2.3583	9.06844	Yes
CIG23.4	42	2.36917	2.20231	2.31311	-4.45028	-5.26488	-4.25712	7.82798	Yes
CIG23.5	56	2.14462	2.04796	2.16218	-3.67438	-5.31844	-4.09312	9.18207	Yes
CIG23.6	69	2.08616	1.98482	2.08232	-3.31801	-5.606	-2.37353	9.38565	Yes
CIG23.7	83	2.04348	1.88351	2.13808	-3.31939	-5.2222	-2.15193	8.87241	Yes
CIG23.8	99	2.09276	1.94555	1.98283	-4.31272	-5.39993	-4.18343	9.15566	Yes
CIG23.9	114	2.1257	1.43026	1.856	-3.51149	-5.32204	-3.24523	9.68386	Yes
CIG23.10	152	2.11263	1.59077	1.83207	-3.24243	-5.10468	-3.72068	10.0852	Yes
CIG23.11	176	1.68919	1.40091	1.47018	-4.46474	-4.93215	-4.58578	10.1945	Yes
CIG24.3	30	1.25487	1.38926	1.03748	-3.14049	-1.64854	-2.96304	7.671	Yes
CIG24.4	43	1.43204	1.45022	1.16503	-2.84249	-1.80392	-2.64004	7.72315	Yes
CIG24.5	58	2.05391	1.87107	1.78129	-4.22872	-5.76457	-2.98519	7.83791	Yes
CIG24.6	71	1.89697	1.56486	1.49639	-4.45194	-2.18028	-2.14549	8.88198	Yes
CIG24.8	100	2.33393	2.35595	2.46549	-4.80312	-5.87312	-4.97479	9.13917	Yes
CIG24.10	139	2.37257	1.98488	2.06879	-4.60402	-3.80509	-3.97014	9.00686	Yes
CIG24.11	170	2.24633	2.43437	2.20435	-5.03142	-6	-5.93959	7.73008	Yes
CIG25.2	18	1.4046	1.2762	1.23707	-2.83517	-2.06875	-2.74699	9.22887	Yes
CIG25.3	30	1.34621	1.22668	0.944175	-2.60925	-2.48322	-2.36432	9.26111	Yes
CIG25.4	46	1.50249	1.34697	1.09288	-2.61961	-2.45129	-2.92858	8.77434	Yes
CIG25.5	70	1.37952	1.31031	1.08917	-2.41974	-2.43555	-2.89684	9.31274	Yes
CIG25.6	86	1.68462	1.44976	1.08758	-2.31217	-2.59908	-2.90637	8.45905	Yes
CIG25.7	100	1.6441	1.40428	0.997919	-2.32783	-2.90877	-2.76849	8.84436	Yes
CIG25.8	119	1.80037	1.77253	1.25661	-2.07554	-6	-2.59203	8.76312	Yes
CIG25.9	127	1.92762	1.68384	1.46271	-2.57831	-6	-2.65484	8.78269	Yes
CIG25.10	141	1.85144	1.8873	1.48312	-2.14201	-5.46455	-2.77517	9.09901	Yes
CIG25.11	153	2.00606	1.82303	1.66145	-2.60961	-5.88898	-2.56549	8.91493	Yes
