# Supplementary material for: Bifidobacterium species associated with breastfeeding produce aromatic lactic acids in the infant gut
Source: Nat Microbiol. 2021 Oct 21;6(11):1367–82. doi: 10.1038/s41564-021-00970-4 (PMC8556157; doi:10.1038/s41564-021-00970-4)
Supplement: Source Data Extended Data Fig. 6 — Statistical source data. [file 41564_2021_970_MOESM17_ESM.xlsx]

## Sheet: Ext Data Fig. 6a-f
Sample	Log10 Infant type Bifidobacterium spp.	Log10 ILA	Log10 PLA	Log10 4-OH-PLA	Log10 2'FL/3FL	Log10 3'SL/6'SL	Log10 LNT/LNnT	Breastfeeding at sampling
CIG01.1	9.14178	0.863893	1.70247	1.49348	-2.99129	-5.98067	-3.97473	Yes
CIG01.2	8.31274	1.8844	1.62926	1.80257	-3.62249	-5.1479	-2.48307	Yes
CIG01.3	8.07844	1.71296	1.55668	1.87203	-3.43293	-5.35961	-2.32558	Yes
CIG01.4	8.61186	1.88868	1.54656	1.55724	-3.71489	-5.08137	-3.38077	Yes
CIG01.5	7.99585	1.51568	1.17624	1.50624	-3.90271	-5.09571	-3.30078	Yes
CIG01.6	8.54503	1.68188	1.33966	1.67696	-3.35747	-5.29683	-2.63728	Yes
CIG01.7	8.77506	1.8148	1.51704	1.81914	-3.48994	-5.64824	-2.35938	Yes
CIG01.8	8.10663	1.74525	1.86588	1.67522	-3.45352	-4.73899	-3.68714	Yes
CIG01.9	10.3143	2.18347	2.01652	1.61073	-4.09628	-5.03004	-3.90938	Yes
CIG01.10	10.1601	2.1948	1.58382	1.96902	NA	NA	NA	No
CIG02.1	7.01705	2.16853	2.06636	2.25334	-4.85536	-4.46081	-5.42068	Yes
CIG02.2	9.58874	1.6883	1.37522	1.1887	-3.96095	-4.26212	-2.82967	Yes
CIG02.3	10.0053	1.98541	1.56632	1.5262	-3.90172	-4.21932	-2.93196	Yes
CIG02.5	10.5546	2.08481	2.08218	2.14956	-4.86479	-5.68628	-4.56645	Yes
CIG02.6	9.36664	1.86278	1.37865	1.6396	-4.29351	-1.69966	-3.09565	Yes
CIG02.7	10.667	2.13919	2.05203	1.80259	-4.66546	-4.34325	-4.43021	Yes
CIG02.8	9.85283	1.67351	1.33626	1.5305	-3.97894	-2.58388	-2.81569	Yes
CIG02.9	10.0811	2.03548	1.50323	1.90513	-4.29256	-2.00511	-2.77159	Yes
CIG02.10	10.7954	2.19166	2.09038	1.98365	-4.39075	-4.5697	-4.5242	Yes
CIG02.11	9.33116	1.60653	0.931183	1.45525	-4.00488	-2.81338	-2.06591	Yes
CIG03.1	4.61725	-2	-2	-2	-3.79263	-3.51901	-4.10418	Yes
CIG03.2	8.23379	1.63661	0.79541	1.65985	-3.10662	-2.15151	-3.13879	Yes
CIG03.3	9.33213	1.4125	0.741251	0.879762	-2.74579	-3.03952	-2.82974	Yes
CIG03.4	9.33371	1.06163	0.555163	0.923611	-2.75811	-1.83575	-3.08382	Yes
CIG03.6	10.6587	1.39385	0.994449	1.38813	-3.17244	-4.27197	-2.97536	Yes
CIG03.7	9.5508	1.53063	1.1828	1.69144	-3.26245	-4.1166	-2.64954	Yes
CIG03.8	8.23424	1.84033	1.23196	1.82886	-3.73052	-4.17462	-3.07482	Yes
CIG03.9	8.97192	1.58749	0.956175	1.54518	-3.32678	-4.14114	-2.3619	Yes
CIG03.10	10.3512	1.77202	1.30657	1.68991	-3.53213	-4.09962	-2.92253	Yes
CIG04.1	7.55038	1.07496	1.13836	0.729452	-3.99614	-4.71066	-3.27535	Yes
CIG04.2	9.57208	1.63271	1.85683	2.01031	-2.48598	-2.65017	-3.58852	Yes
CIG04.3	9.02533	1.58132	1.96063	2.0079	-2.21564	-2.93421	-3.62606	Yes
CIG04.4	9.4757	1.58812	1.9053	2.12476	-1.87295	-4.60245	-3.68868	Yes
CIG04.5	9.76529	1.93692	1.95511	2.11586	-2.10266	-4.74415	-4.07895	Yes
CIG04.6	9.90123	1.76193	1.64025	1.74999	-2.65338	-5.36442	-4.27446	Yes
CIG04.7	9.64688	1.98961	1.71017	1.8266	-3.20356	-3.65226	-4.50941	Yes
CIG04.8	9.71486	2.09551	1.88786	1.88043	-3.80169	-5.41877	-4.70251	Yes
CIG04.9	9.52864	1.67873	1.62043	1.9027	-3.43739	-5.5306	-5.01504	Yes
CIG04.10	10.1715	2.04038	1.6822	1.88433	-3.97775	-6	-6	Yes
CIG04.11	10.319	2.02182	1.61623	1.65708	-3.94747	-5.88325	-4.86579	Yes
CIG05.1	4.17841	1.51575	1.7092	1.60461	-2.81103	-3.81589	-2.8811	Yes
CIG05.2	10.3396	1.2945	1.13536	1.45175	-2.66001	-4.14281	-3.58986	Yes
CIG05.3	6.15211	0.246526	1.27033	0.894571	-3.0696	-4.03147	-1.78493	Yes
CIG05.4	9.9793	1.59833	1.53975	1.23953	-2.72863	-3.30868	-2.52357	Yes
CIG05.5	5.76994	1.50171	1.8512	1.48727	-2.91505	-3.65754	-2.36573	Yes
CIG05.6	8.52263	1.2949	1.33243	1.03765	-2.76519	-2.40141	-2.74277	Yes
CIG05.7	9.92891	2.04262	1.25315	1.52569	-3.44182	-4.27395	-2.73712	Yes
CIG05.8	9.51574	1.99883	1.73787	1.5164	-3.89295	-4.26701	-4.09759	Yes
CIG05.9	10.0116	1.5976	1.86584	1.64852	NA	NA	NA	No
CIG05.10	9.99967	0.435585	0.853515	-2	NA	NA	NA	No
CIG05.11	9.2906	1.18372	1.58043	0.521922	NA	NA	NA	No
CIG06.1	9.63292	1.56944	0.841397	1.43018	-2.47049	-2.29069	-2.87563	Yes
CIG06.2	5.13214	1.3537	0.934134	1.97483	-3.34859	-5.29791	-2.63111	Yes
CIG06.4	6.3366	1.22038	1.05604	1.74628	-2.96408	-5.01968	-2.47533	Yes
CIG06.5	10.0206	2.00961	2.12061	2.04568	-3.44363	-5.12162	-3.38443	Yes
CIG06.6	9.5414	1.74519	1.71052	1.88296	-3.64069	-5.13527	-3.44172	Yes
CIG06.7	9.83431	1.98825	1.96442	2.0232	-3.59077	-5.02581	-2.84317	Yes
CIG06.8	10.433	2.00299	2.00329	2.00051	-3.66732	-5.04227	-4.0254	Yes
CIG06.9	9.14636	1.3136	1.00534	1.62178	-3.37799	-4.34647	-2.77601	Yes
CIG06.10	9.74412	1.65089	1.63087	1.82121	-3.49387	-4.84689	-2.9274	Yes
CIG06.11	10.2539	1.7816	1.63816	1.9115	-3.19503	-5.36689	-3.15689	Yes
CIG07.1	3.46513	-2	-2	-2	-2.79224	-2.5671	-2.79906	Yes
CIG07.2	5.60542	-1.20238	0.722234	-2	-2.19414	-1.52707	-1.54922	Yes
CIG07.3	5.60776	-0.000440422	1.38174	-2	-3.03687	-3.15693	-1.90087	Yes
CIG07.4	3	0.0872	0.753755	0.629547	-2.78785	-4.53661	-2.28067	Yes
CIG07.5	5.97939	0.474758	1.63912	1.6219	-2.35883	-3.77217	-3.22805	Yes
CIG07.6	3	0.238026	0.770004	0.324835	-3.03973	-4.84082	-3.10946	Yes
CIG07.7	6.28777	0.362943	0.61354	-2	-2.64455	-5.70254	-3.63308	Yes
CIG07.8	3	-0.329209	1.45388	0.761732	-2.12659	-4.7138	-2.93969	Yes
CIG07.9	3	0.0175084	1.68683	1.21153	-2.75814	-4.94543	-3.19133	Yes
CIG07.10	5.81609	0.222557	2.18433	1.6088	-2.93868	-5.21118	-3.35966	Yes
CIG07.11	10.2483	2.10138	1.34995	1.99989	-4.04093	-4.41753	-5.84733	Yes
CIG08.1	3	0.686074	1.10358	1.1238	-2.50277	-1.90803	-1.94536	Yes
CIG08.2	3	0.541102	1.47252	1.45597	-2.20475	-1.63931	-2.55385	Yes
CIG08.3	3	0.543352	1.52159	1.39015	-2.23671	-1.88732	-2.56653	Yes
CIG08.4	3	-0.342797	1.32171	0.772886	-2.34735	-1.97514	-3.20333	Yes
CIG08.5	4.29328	0.0343383	1.24489	-2	-2.08104	-1.68156	-2.86141	Yes
CIG08.6	4.8313	-0.14823	1.521	0.462317	-2.45964	-1.81372	-2.86324	Yes
CIG08.7	5.08852	-0.0804308	1.35601	0.375674	-2.65645	-1.83993	-2.94412	Yes
CIG08.8	8.09332	1.23109	1.57914	1.44192	-2.54838	-2.60172	-3.54073	Yes
CIG08.9	8.31267	0.829705	2.0821	1.04171	-2.27581	-2.70001	-3.91628	Yes
CIG08.10	9.92202	1.69621	2.11148	1.84983	-2.50061	-4.29191	-4.44923	Yes
CIG08.11	10.162	1.79905	2.45501	1.81783	-2.68124	-5.14838	-5.25148	Yes
CIG09.2	5.2123	0.330487	1.15401	0.837748	-2.36773	-1.72708	-2.63777	Yes
CIG09.3	4.92204	0.489651	1.3913	0.84132	-2.38022	-1.89349	-2.58857	Yes
CIG09.4	3	-0.85109	1.06501	0.629808	-2.70928	-2.21294	-2.7298	Yes
CIG09.5	5.76624	-0.395492	1.17271	-2	-2.25538	-2.53435	-3.91036	Yes
CIG09.6	3	-0.442328	1.2726	-2	-2.25352	-2.47286	-2.82964	Yes
CIG09.7	5.27195	-0.628296	1.32599	0.29634	-2.35287	-1.93098	-2.572	Yes
CIG09.8	5.6428	0.162152	1.43159	0.488753	-2.55076	-2.24423	-2.93304	Yes
CIG09.9	9.96492	1.34052	2.00424	1.23783	-2.63378	-2.68144	-3.78386	Yes
CIG09.10	10.6799	1.80804	2.22179	2.41832	-2.84923	-5.21556	-4.77799	Yes
CIG09.11	8.86711	1.26055	1.81846	1.35492	-2.52424	-5.01163	-4.25932	Yes
CIG10.2	7.59604	1.17976	1.07407	0.755345	-2.97176	-1.77558	-3.01768	Yes
CIG10.3	8.69606	1.67284	1.62014	1.03939	-2.52263	-3.76519	-2.93019	Yes
CIG10.4	9.02477	1.53784	1.49652	1.06003	-2.42178	-3.86354	-2.72689	Yes
CIG10.5	6.21777	0.616506	0.682711	0.0496533	-2.8776	-2.67955	-1.85793	Yes
CIG10.6	7.63068	1.25824	1.35345	0.865921	-2.71961	-2.41368	-2.67748	Yes
CIG10.7	7.92002	0.742376	1.00858	0.673925	-2.84601	-4.52352	-2.31471	Yes
CIG10.8	8.69491	1.30053	1.54999	1.52865	-2.21646	-1.85065	-3.4974	Yes
CIG10.9	9.05197	1.30652	1.59605	1.40718	-2.1781	-3.01854	-3.81766	Yes
CIG10.10	8.56497	1.59171	1.70462	1.47098	-2.12818	-2.47843	-3.50406	Yes
CIG10.11	6.62617	-0.961272	1.05542	0.245266	-2.36562	-2.64126	-2.96068	Yes
CIG11.1	9.12579	1.9382	1.85762	1.53541	-3.06749	-2.17543	-2.68595	Yes
CIG11.2	9.26196	1.62189	1.23639	1.46357	-2.80594	-1.61937	-2.3327	Yes
CIG11.3	9.01958	1.16386	1.04585	1.70862	-2.382	-2.03956	-3.3344	Yes
CIG11.4	9.27218	1.56588	1.52719	1.2794	-2.30835	-1.74347	-3.30693	Yes
CIG11.5	9.85763	2.47083	2.20588	2.43112	-4.38248	-5.02946	-3.90338	Yes
CIG11.6	8.94451	2.41191	1.99039	1.96466	-4.43734	-4.4924	-3.70844	Yes
CIG11.7	10.5093	2.21746	1.95868	1.95038	-4.47833	-5.26462	-3.98547	Yes
CIG11.8	10.1745	1.96105	2.2676	2.00161	-4.29691	-5.35865	-3.88674	Yes
CIG11.9	10.2767	2.16309	1.884	2.05449	-4.44396	-5.95104	-4.86883	Yes
CIG11.10	10.183	1.92179	2.02088	1.8889	-3.39933	-5.19255	-4.84576	Yes
CIG11.11	10.631	2.09522	2.22342	1.9536	-4.5961	-5.2925	-3.87304	Yes
CIG12.2	9.22918	1.68412	1.31195	1.83907	-3.94109	-4.20958	-3.08198	Yes
CIG12.3	10.2095	1.94995	1.5846	2.0653	-3.9765	-4.94615	-3.1336	Yes
CIG12.4	9.14696	1.64042	-2	1.29684	-4.07152	-4.87845	-3.6108	Yes
CIG12.5	9.41351	2.04935	1.62574	1.9104	-3.83973	-5.21816	-3.52746	Yes
CIG12.6	10.1734	1.70706	1.24318	1.66725	-3.85349	-5.01692	-3.01544	Yes
CIG12.7	9.18544	1.77169	1.18074	1.70522	-3.49035	-4.31404	-2.57747	Yes
CIG12.8	9.54361	2.09449	1.6485	1.85202	-3.89124	-4.6355	-3.67005	Yes
CIG12.9	9.49373	2.06298	1.76153	1.7554	-3.25989	-4.44615	-3.32094	Yes
CIG13.3	8.84128	1.52942	0.737149	1.26428	-2.66144	-2.3154	-3.30551	Yes
CIG13.4	8.9998	1.42925	0.779271	1.29976	-2.63519	-2.45293	-3.32586	Yes
CIG13.5	8.2393	1.62586	1.38722	1.50062	-2.55437	-2.98985	-3.65714	Yes
CIG13.6	8.33208	2.28771	2.31268	2.27834	-2.37025	-5.03745	-4.05441	Yes
CIG13.8	10.1486	2.37164	2.05685	1.90831	-2.36171	-5.56273	-4.09989	Yes
CIG13.9	9.92917	2.29492	2.15052	1.76175	-2.41436	-4.3994	-4.06529	Yes
CIG13.10	9.96723	2.20135	2.23222	2.33092	-2.38021	-5.34994	-4.20475	Yes
CIG13.11	9.70127	2.33449	1.86023	1.88744	-2.34977	-4.99561	-4.0617	Yes
CIG14.2	7.22054	1.54544	1.26604	1.75869	-2.70186	-1.833	-3.44941	Yes
CIG14.4	9.61708	1.72936	1.63907	1.86895	-2.46004	-2.38735	-3.88516	Yes
CIG14.5	10.6276	2.38422	2.19141	1.76275	-2.44852	-4.54854	-4.35744	Yes
CIG14.6	10.279	2.25857	1.96243	1.96662	-2.2859	-4.58184	-4.30003	Yes
CIG14.7	10.7096	1.94588	1.82308	1.82332	-2.56485	-4.83154	-4.19055	Yes
CIG14.8	10.806	2.07419	1.7948	1.815	-2.58333	-4.61855	-4.18331	Yes
CIG14.9	10.0197	1.64439	1.69816	1.39445	-2.37876	-3.02224	-3.10118	Yes
CIG14.10	10.7979	2.12522	2.11294	1.72243	-2.47481	-4.87035	-4.62214	Yes
CIG14.11	10.7835	1.68338	2.0148	1.69669	-2.65052	-5.06685	-3.83326	Yes
CIG15.2	9.75462	0.990369	0.612918	0.927185	-3.04769	-3.72478	-2.66135	Yes
CIG15.3	9.72157	2.29586	1.45404	1.10284	-6	-4.87319	-5.32904	Yes
CIG15.4	9.35871	1.49903	1.84051	1.72181	NA	NA	NA	No
CIG15.5	7.64924	0.952669	1.24457	1.36642	NA	NA	NA	No
CIG15.6	8.16642	1.24253	1.21561	-2	NA	NA	NA	No
CIG15.7	8.90328	2.32903	1.79886	1.89462	NA	NA	NA	No
CIG15.8	9.15058	2.51861	1.94442	2.01057	NA	NA	NA	No
CIG15.9	10.5788	2.52135	1.76864	2.25691	NA	NA	NA	No
CIG15.10	9.68642	1.80049	1.46977	1.87382	NA	NA	NA	No
CIG15.11	10.6976	2.51565	2.03717	2.38666	NA	NA	NA	No
CIG16.1	6.76627	1.87029	2.13561	1.97182	-2.76373	-1.80698	-3.37912	Yes
CIG16.2	6.03682	1.78246	1.76971	1.77203	-2.57353	-1.77496	-3.17056	Yes
CIG16.3	6.15954	0.706473	0.809673	0.255607	-2.72623	-2.1271	-2.61411	Yes
CIG16.4	5.58334	0.92019	1.24187	1.02802	-2.59854	-2.85381	-3.04865	Yes
CIG16.5	10.2477	1.87172	2.19237	2.05936	-2.53605	-2.66455	-3.3555	Yes
CIG16.6	5.60497	0.429083	0.906074	0.187619	-2.54035	-2.50736	-1.96193	Yes
CIG16.7	10.2495	1.7989	1.82793	2.04667	-2.13455	-3.88481	-3.57038	Yes
CIG16.8	9.68321	2.11702	2.03096	2.08843	-2.40563	-4.34991	-3.65991	Yes
CIG16.9	10.0563	2.4155	2.67889	2.41663	-2.56407	-4.91137	-3.99207	Yes
CIG17.2	9.31783	1.81313	1.61121	1.58115	-2.84173	-2.67577	-4.29668	Yes
CIG17.3	9.85512	1.88519	1.58877	1.52558	-2.62356	-1.7708	-2.99263	Yes
CIG17.4	9.3856	1.86792	1.64127	1.51179	-2.38353	-1.84682	-2.68392	Yes
CIG17.5	9.03934	1.87505	1.57655	1.26437	-2.66578	-1.70878	-3.01069	Yes
CIG17.6	8.17037	2.23519	2.4014	1.89662	-2.24775	-4.30574	-4.04848	Yes
CIG17.7	9.61311	2.3348	2.12267	1.83161	-4.27389	-5.35162	-4.00966	Yes
CIG17.8	9.80307	1.94568	1.71131	1.62983	-3.10395	-2.75404	-2.74068	Yes
CIG17.9	10.2484	2.01728	1.57343	1.80179	-4.78457	-5.22399	-4.7693	Yes
CIG17.10	10.3343	2.19917	2.13991	1.7939	-4.28551	-4.99257	-4.14247	Yes
CIG18.3	4.79592	-0.00287715	0.490689	-2	-3.57619	-2.00535	-2.22671	Yes
CIG18.5	5.46323	-0.4319	0.258145	-2	-3.41798	-2.59395	-2.62582	Yes
CIG18.6	4.63408	0.779143	1.40171	0.200063	-3.18088	-3.43175	-3.17594	Yes
CIG18.7	4.84584	0.470039	0.682721	0.542329	-3.30295	-1.83975	-3.205	Yes
CIG18.8	4.6463	1.0326	1.38072	0.847413	-3.23499	-4.10673	-3.36479	Yes
CIG18.9	5.16774	0.633544	1.16402	0.599708	-3.01118	-2.65792	-3.29013	Yes
CIG18.10	4.98862	0.655797	1.02961	0.0931124	-3.41063	-2.36861	-3.08686	Yes
CIG18.11	9.7088	1.63956	1.47463	1.35705	-3.40949	-5.49169	-3.04834	Yes
CIG19.1	5.15832	0.888482	1.56022	0.816546	-2.91622	-2.15779	-1.24983	Yes
CIG19.3	5.41249	-2	0.936324	0.45771	-2.56122	-2.30672	-2.66145	Yes
CIG19.4	5.38515	0.158181	1.83511	0.935258	-3.28174	-5.74466	-3.44324	Yes
CIG19.5	4.85981	0.567622	0.815555	0.907421	-3.15241	-3.33385	-2.97689	Yes
CIG19.6	5.26813	0.766783	2.18976	1.48516	-2.27986	-5.18686	-3.44517	Yes
CIG19.7	4.60855	1.00704	1.89372	1.02436	-3.07702	-4.81889	-3.35699	Yes
CIG19.8	4.57986	1.19173	2.17308	1.52879	-3.27778	-3.83994	-3.59044	Yes
CIG19.9	6.61338	0.508092	1.98038	1.09192	-3.58922	-4.1658	-3.71004	Yes
CIG19.10	5.88869	1.16786	1.95448	1.09638	-3.45116	-4.80851	-2.26392	Yes
CIG19.11	6.28863	1.17707	1.11662	0.829268	-3.1623	-3.78807	-2.6002	Yes
CIG20.2	3.78666	1.34722	1.76515	1.6483	-2.40811	-4.94838	-3.84961	Yes
CIG20.4	8.37675	1.48896	1.74989	1.87246	-2.46597	-5.26966	-4.55366	Yes
CIG20.5	8.3752	1.94233	1.15249	1.03576	-2.27578	-3.55934	-3.03374	Yes
CIG20.6	10.7193	1.97525	1.83527	1.86484	-3.03717	-5.63605	-5.51712	Yes
CIG20.7	8.89108	2.06432	1.34106	2.1875	-2.41238	-4.45536	-4.49989	Yes
CIG20.8	9.87117	1.65293	1.57387	1.33168	-2.72629	-5.14365	-4.54826	Yes
CIG20.9	10.1803	2.08022	2.22223	2.32207	-2.52939	-4.99415	-5.20917	Yes
CIG20.10	10.4953	2.36675	1.79809	1.81427	-2.3153	-5.08873	-5.13932	Yes
CIG21.3	9.72043	1.78216	1.38967	1.44228	-3.04626	-2.03984	-2.88443	Yes
CIG21.4	9.46683	1.69329	1.36929	1.76885	-3.97542	-4.16769	-2.71421	Yes
CIG21.5	9.63214	1.8562	1.74677	1.927	-4.45326	-6.17796	-3.76666	Yes
CIG21.6	6.55255	2.14153	1.90987	2.13311	-5.15961	-5.18525	-4.64953	Yes
CIG21.7	9.54283	2.26033	2.28385	2.07028	-4.61309	-5.09647	-4.3698	Yes
CIG21.8	9.06875	1.85218	1.76087	1.90634	-4.45687	-5.31967	-4.53058	Yes
CIG21.9	9.48394	2.00341	1.83451	1.85502	-4.44305	-5.14438	-3.53329	Yes
CIG21.10	8.91553	2.01864	1.71	2.0301	-4.17095	-5.8738	-2.79453	Yes
CIG21.11	10.3668	1.75954	1.44654	1.97293	-4.71009	-4.92896	-4.28275	Yes
CIG22.1	3	0.251401	1.2786	1.23208	-2.4772	-2.08513	-1.81806	Yes
CIG22.2	9.32696	1.43998	1.82383	1.7931	-3.15194	-2.98984	-3.29301	Yes
CIG22.3	9.30424	1.43682	1.82785	1.70629	-2.72569	-5.25374	-4.17396	Yes
CIG22.4	9.72053	1.42657	1.59845	1.63048	-2.85636	-5.45882	-4.36528	Yes
CIG22.5	5.67701	1.52017	1.717	1.5345	-3.08631	-5.06061	-4.06348	Yes
CIG22.6	9.44865	2.23604	1.78222	2.03393	-3.69084	-4.2754	-3.19248	Yes
CIG22.7	9.48661	2.16918	1.98934	2.18052	-3.31396	-6.0533	-4.00844	Yes
CIG22.8	9.46815	2.03504	1.83756	2.08852	-3.57678	-4.20283	-2.39266	Yes
CIG22.9	9.20902	2.0789	1.61682	1.61948	-3.89929	-4.27701	-3.74769	Yes
CIG22.10	9.56177	2.16165	1.82214	1.95766	-3.4192	-4.18533	-3.46026	Yes
CIG22.11	9.5912	1.91052	1.42429	1.69442	-3.06926	-3.98239	-2.70687	Yes
CIG23.1	8.5492	1.9695	1.2951	1.58664	-3.04304	-2.07434	-2.55924	Yes
CIG23.2	9.06844	1.61926	1.64961	1.6537	-3.15482	-1.7614	-2.3583	Yes
CIG23.4	7.82798	2.36917	2.20231	2.31311	-4.45028	-5.26488	-4.25712	Yes
CIG23.5	9.18207	2.14462	2.04796	2.16218	-3.67438	-5.31844	-4.09312	Yes
CIG23.6	9.38565	2.08616	1.98482	2.08232	-3.31801	-5.606	-2.37353	Yes
CIG23.7	8.87241	2.04348	1.88351	2.13808	-3.31939	-5.2222	-2.15193	Yes
CIG23.8	9.15566	2.09276	1.94555	1.98283	-4.31272	-5.39993	-4.18343	Yes
CIG23.9	9.68386	2.1257	1.43026	1.856	-3.51149	-5.32204	-3.24523	Yes
CIG23.10	10.0852	2.11263	1.59077	1.83207	-3.24243	-5.10468	-3.72068	Yes
CIG23.11	10.1945	1.68919	1.40091	1.47018	-4.46474	-4.93215	-4.58578	Yes
CIG24.3	7.671	1.25487	1.38926	1.03748	-3.14049	-1.64854	-2.96304	Yes
CIG24.4	7.72315	1.43204	1.45022	1.16503	-2.84249	-1.80392	-2.64004	Yes
CIG24.5	7.83791	2.05391	1.87107	1.78129	-4.22872	-5.76457	-2.98519	Yes
CIG24.6	8.88198	1.89697	1.56486	1.49639	-4.45194	-2.18028	-2.14549	Yes
CIG24.8	9.13917	2.33393	2.35595	2.46549	-4.80312	-5.87312	-4.97479	Yes
CIG24.10	9.00686	2.37257	1.98488	2.06879	-4.60402	-3.80509	-3.97014	Yes
CIG24.11	7.73008	2.24633	2.43437	2.20435	-5.03142	-6	-5.93959	Yes
CIG25.2	9.22887	1.4046	1.2762	1.23707	-2.83517	-2.06875	-2.74699	Yes
CIG25.3	9.26111	1.34621	1.22668	0.944175	-2.60925	-2.48322	-2.36432	Yes
CIG25.4	8.77434	1.50249	1.34697	1.09288	-2.61961	-2.45129	-2.92858	Yes
CIG25.5	9.31274	1.37952	1.31031	1.08917	-2.41974	-2.43555	-2.89684	Yes
CIG25.6	8.45905	1.68462	1.44976	1.08758	-2.31217	-2.59908	-2.90637	Yes
CIG25.7	8.84436	1.6441	1.40428	0.997919	-2.32783	-2.90877	-2.76849	Yes
CIG25.8	8.76312	1.80037	1.77253	1.25661	-2.07554	-6	-2.59203	Yes
CIG25.9	8.78269	1.92762	1.68384	1.46271	-2.57831	-6	-2.65484	Yes
CIG25.10	9.09901	1.85144	1.8873	1.48312	-2.14201	-5.46455	-2.77517	Yes
CIG25.11	8.91493	2.00606	1.82303	1.66145	-2.60961	-5.88898	-2.56549	Yes
