# Supplementary material for: Bifidobacterium species associated with breastfeeding produce aromatic lactic acids in the infant gut
Source: Nat Microbiol. 2021 Oct 21;6(11):1367–82. doi: 10.1038/s41564-021-00970-4 (PMC8556157; doi:10.1038/s41564-021-00970-4)
Supplement: Source Data Extended Data Fig. 7 — Statistical source data. [file 41564_2021_970_MOESM18_ESM.xlsx]

## Sheet: Ext Data Fig. 7a
Genus	T1						T2						T3						T4						T5						T6						T7						T8						T9
	ILA (rho)	PLA (rho)	4-OH-PLA (rho)	ILA (p-val)	PLA (p-val)	4-OH-PLA (pval)	ILA (rho)	PLA (rho)	4-OH-PLA (rho)	ILA (p-val)	PLA (p-val)	4-OH-PLA (pval)	ILA (rho)	PLA (rho)	4-OH-PLA (rho)	ILA (p-val)	PLA (p-val)	4-OH-PLA (pval)	ILA (rho)	PLA (rho)	4-OH-PLA (rho)	ILA (p-val)	PLA (p-val)	4-OH-PLA (pval)	ILA (rho)	PLA (rho)	4-OH-PLA (rho)	ILA (p-val)	PLA (p-val)	4-OH-PLA (pval)	ILA (rho)	PLA (rho)	4-OH-PLA (rho)	ILA (p-val)	PLA (p-val)	4-OH-PLA (pval)	ILA (rho)	PLA (rho)	4-OH-PLA (rho)	ILA (p-val)	PLA (p-val)	4-OH-PLA (pval)	ILA (rho)	PLA (rho)	4-OH-PLA (rho)	ILA (p-val)	PLA (p-val)	4-OH-PLA (pval)	ILA (rho)
Bifidobacterium	0.712518	0.547456	0.69051	0.00804294	0.055771	0.0110891	0.488722	0.506767	0.497744	0.028772	0.0225882	0.0255326	0.803896	0.575325	0.734005	1.13125e-05	0.00635831	0.000152099	0.745797	0.255193	0.723047	4.40912e-05	0.239916	9.70472e-05	0.752174	0.581739	0.713664	2.2462e-05	0.00286474	9.01678e-05	0.615503	0.215811	0.650058	0.00105644	0.300163	0.000435813	0.475296	0.300395	0.602767	0.0219017	0.163705	0.00233324	0.392308	0.0323077	0.373846	0.0524179	0.878155	0.0656312	0.318261
Clostridium	-0.43797	-0.471446	-0.390547	0.134538	0.105053	0.185508	-0.341093	-0.0215104	-0.519321	0.141088	0.928277	0.0189463	-0.550447	-0.0532055	-0.538798	0.00971965	0.81883	0.0117303	-0.546358	-0.0429131	-0.65207	0.00699003	0.84585	0.000747419	-0.622704	-0.253288	-0.551861	0.00115474	0.232398	0.00517764	-0.720821	-0.404788	-0.685699	4.81132e-05	0.0447319	0.000154808	-0.49372	-0.346564	-0.700592	0.0166532	0.105224	0.000196957	-0.3406	-0.0182819	-0.26469	0.0957024	0.930881	0.201021	-0.470224
Escherichia	0.269972	0.132231	0.0330579	0.368394	0.663804	0.915661	-0.361038	-0.172245	-0.370064	0.117832	0.467741	0.108266	-0.658828	-0.204283	-0.315394	0.0011628	0.374413	0.163721	-0.355516	-0.156904	-0.512419	0.0959501	0.474629	0.0124208	-0.323312	-0.0867104	-0.191452	0.123299	0.687039	0.370156	-0.221883	0.154505	-0.0834642	0.286434	0.460867	0.691626	-0.140664	0.0118871	-0.132739	0.522058	0.95707	0.545992	-0.0679542	0.11892	-0.0509656	0.746885	0.571276	0.808828	-0.144583
Streptococcus	0	0.357634	0.445668	1	0.228735	0.127836	-0.0661654	-0.190977	0.0225564	0.781664	0.419927	0.924798	-0.198701	-0.327273	-0.211757	0.387882	0.147574	0.356798	-0.192688	-0.166996	0.0167984	0.378393	0.446302	0.93936	0.00869565	0.236522	0.206266	0.967833	0.26582	0.333542	0.205385	0.0192308	0.194268	0.324673	0.927302	0.352102	-0.0256917	-0.0889328	0.153162	0.907367	0.686563	0.485358	-0.0823077	0.0230769	0.116154	0.695698	0.912813	0.580323	-0.127826
Klebsiella	-0.299049	-0.245287	-0.299049	0.319172	0.416725	0.319172	-0.249357	0.322589	0.047276	0.289045	0.165385	0.843107	-0.458801	-0.196381	-0.221217	0.0364387	0.393561	0.335205	-0.291626	-0.228952	-0.360695	0.176965	0.29334	0.090869	-0.292289	-0.295537	-0.426897	0.165758	0.160889	0.0374817	-0.336077	-0.20321	-0.452532	0.100479	0.329935	0.0231238	-0.0808064	0.0112231	-0.0914684	0.713975	0.959466	0.678086	-0.116368	0.102473	-0.0955259	0.579621	0.62596	0.649672	0.0746004
Bacteroides	0.307057	-0.213003	0.11895	0.304593	0.481059	0.697038	0.0488735	-0.157656	-0.134008	0.837871	0.506797	0.573255	0.177931	0.0657573	0.0773866	0.440325	0.77703	0.738821	0.0783608	-0.0257766	0.0180436	0.722294	0.907062	0.934874	0.177953	0.0144035	0.150206	0.405455	0.946742	0.483576	0.0783378	0.028371	-0.00995293	0.709737	0.892913	0.96234	0.274263	0.285089	0.269623	0.205363	0.187319	0.213443	0.407357	0.441656	0.353579	0.0432659	0.0270851	0.0829363	0.179811
Lachnospiraceae	-0.328266	-0.249029	-0.254689	0.270653	0.407585	0.396652	0.285997	0.364726	0.00803362	0.221558	0.113853	0.973185	-0.394175	-0.409605	-0.149442	0.0770404	0.0651868	0.517928	0.152488	0.350829	0.0229265	0.487304	0.100726	0.917302	-0.0347471	-0.19751	-0.191275	0.871947	0.354914	0.370607	-0.162579	0.0547459	-0.270463	0.437475	0.794933	0.191004	-0.083051	-0.233441	-0.230635	0.706368	0.283716	0.289708	-0.29472	-0.0135503	-0.229932	0.152674	0.948743	0.268857	-0.120339
Veillonella	-0.328266	0.0396183	-0.22639	0.270653	0.899492	0.452566	-0.281826	-0.218188	-0.445467	0.228666	0.355413	0.0490233	-0.215584	-0.0285714	-0.450146	0.347968	0.902156	0.0405967	-0.349221	-0.140799	-0.574296	0.102406	0.521656	0.00415853	-0.666382	-0.462013	-0.623256	0.000377495	0.023032	0.00113971	-0.201156	0.157226	-0.304876	0.334948	0.452912	0.138372	-0.360481	-0.148959	-0.471704	0.091075	0.497553	0.0230656	-0.533487	-0.30562	-0.499615	0.00602653	0.137364	0.0109937	-0.403487
Enterococcus	-0.4572	-0.54401	-0.653969	0.117036	0.0575695	0.018539	-0.317687	-0.0806564	-0.130038	0.172274	0.735339	0.58477	-0.310608	-0.083225	-0.222253	0.170561	0.719853	0.332889	-0.400439	0.0763781	-0.349157	0.0582977	0.72906	0.102472	-0.417866	-0.0370371	-0.225469	0.0421659	0.863582	0.289455	-0.175338	0.107515	-0.214685	0.401847	0.608974	0.302752	-0.187689	0.0228404	-0.384315	0.391122	0.917611	0.0702049	0.0532823	0.333593	-0.0247106	0.800306	0.103177	0.906666	0.0592594
Erysipelotrichaceae	-0.297423	-0.00874773	-0.218693	0.333333	1	0.487179	0.234636	0.416055	0.147554	0.319372	0.068062	0.534726	-0.253804	-0.0426561	0.164279	0.26693	0.854336	0.476723	0.0239517	0.268944	0.122496	0.913617	0.214643	0.577655	-0.233868	-0.326925	-0.229169	0.271379	0.118925	0.2814	-0.0112917	0.313088	0.0841907	0.957278	0.127532	0.689073	-0.0358847	-0.00598079	-0.0403703	0.870871	0.978393	0.854887	0.117023	0.273054	0.158084	0.577473	0.186623	0.450418	0.0751184
Parabacteroides	0.517549	0.00313666	0.307393	0.0724294	0.993383	0.303043	0.0806472	-0.0361522	-0.169637	0.735368	0.879726	0.474609	0.172395	-0.0252647	-0.0847387	0.454907	0.913436	0.714961	-0.0163667	-0.25423	-0.104747	0.940915	0.241756	0.634326	0.219906	0.0213595	0.105919	0.301833	0.921087	0.622308	0.0821188	0.0763124	0.034845	0.696364	0.716936	0.868665	0.182906	0.154766	0.277556	0.403522	0.480743	0.199754	0.264867	0.374288	0.118973	0.200709	0.0652879	0.571102	0.108021
Collinsella	0.651859	0.33601	0.315849	0.0180653	0.261888	0.293765	0.33744	-0.0806564	-0.116869	0.145673	0.735339	0.623646	0.373656	0.129194	0.163286	0.0952113	0.576752	0.47943	0.287873	0.290117	0.227829	0.18286	0.179318	0.295779	0.424083	0.371501	0.480512	0.0388948	0.07387	0.0174688	0.274679	0.179505	0.210869	0.18391	0.390572	0.311634	0.539764	0.546159	0.50395	0.0078519	0.00701478	0.0142128	0.24379	0.212972	0.223428	0.240249	0.306719	0.283006	0.127342
Staphylococcus	-0.203577	0.165062	0.0935352	0.501312	0.587109	0.760456	-0.115789	0.291729	0.135338	0.626879	0.212026	0.569419	-0.313738	-0.203313	-0.0662768	0.166066	0.376734	0.775311	-0.474426	-0.326168	-0.246108	0.0221795	0.128787	0.257638	0.0614381	0.105447	0.269952	0.775502	0.623868	0.20205	0.145497	0.133179	0.152454	0.487717	0.525662	0.46691	-0.116716	-0.0563798	0.0474778	0.595866	0.798327	0.829675	-0.0383358	0.33418	0.13979	0.855636	0.102535	0.505122	-0.136986
[truncated: 17 more columns]

## Sheet: Ext Data Fig. 7b
Taxa	T1						T2						T3						T4						T5						T6						T7						T8						T9
	ILA (rho)	PLA (rho)	4-OH-PLA (rho)	ILA (p-val)	PLA (p-val)	4-OH-PLA (pval)	ILA (rho)	PLA (rho)	4-OH-PLA (rho)	ILA (p-val)	PLA (p-val)	4-OH-PLA (pval)	ILA (rho)	PLA (rho)	4-OH-PLA (rho)	ILA (p-val)	PLA (p-val)	4-OH-PLA (pval)	ILA (rho)	PLA (rho)	4-OH-PLA (rho)	ILA (p-val)	PLA (p-val)	4-OH-PLA (pval)	ILA (rho)	PLA (rho)	4-OH-PLA (rho)	ILA (p-val)	PLA (p-val)	4-OH-PLA (pval)	ILA (rho)	PLA (rho)	4-OH-PLA (rho)	ILA (p-val)	PLA (p-val)	4-OH-PLA (pval)	ILA (rho)	PLA (rho)	4-OH-PLA (rho)	ILA (p-val)	PLA (p-val)	4-OH-PLA (pval)	ILA (rho)	PLA (rho)	4-OH-PLA (rho)	ILA (p-val)	PLA (p-val)	4-OH-PLA (pval)	ILA (rho)
Infant type Bifidobacterium spp.	0.754821	0.5427	0.650138	0.00396752	0.0580317	0.0187286	0.610526	0.237594	0.55188	0.00424878	0.313131	0.0116424	0.801299	0.454545	0.745697	1.268e-05	0.0384394	0.000104364	0.76459	0.170129	0.720079	2.15563e-05	0.437695	0.000106968	0.750435	0.634783	0.765013	2.40429e-05	0.000862016	1.3359e-05	0.650125	0.221966	0.677376	0.000435016	0.28625	0.000199599	0.504941	0.371542	0.629447	0.0139929	0.0808816	0.00129038	0.516154	0.166923	0.572308	0.00825884	0.425158	0.00279467	0.554783
B. longum	0.655607	0.44537	0.644542	0.0177526	0.128148	0.0203015	0.502256	0.121805	0.440602	0.0240247	0.608957	0.0518518	0.59305	0.116921	0.491228	0.00460374	0.61375	0.0237348	0.615233	-0.00296736	0.534125	0.00178073	0.989279	0.00865716	0.63753	0.524897	0.744287	0.000805187	0.00844986	3.04463e-05	0.526255	0.125793	0.580031	0.00688693	0.54907	0.0023715	0.528656	0.368577	0.480237	0.00950219	0.0835252	0.0203788	0.421538	0.0746154	0.543846	0.0358409	0.722986	0.00495266	0.428789
B. breve	0.501866	0.338759	0.429723	0.0826729	0.254539	0.14289	0.134161	0.0241009	0.0947967	0.572812	0.919664	0.690967	0.390675	0.06421	0.336632	0.0799396	0.782153	0.135665	0.288448	-0.0357227	0.339633	0.181948	0.87145	0.112845	0.415328	0.224188	0.116214	0.0435621	0.292277	0.588662	0.585853	0.386084	0.43611	0.00208982	0.0566172	0.0293055	0.517713	0.383886	0.657938	0.011398	0.0705448	0.000644045	0.617362	0.492639	0.611498	0.00100992	0.0123533	0.00116297	0.534636
B. bifidum	-0.22038	-0.125533	-0.198063	0.463699	0.678688	0.510963	0.4869	0.400798	0.529571	0.0294635	0.0798959	0.0163346	0.752957	0.539881	0.575363	8.17662e-05	0.0115303	0.00635405	0.360757	0.340715	0.579215	0.0908097	0.111629	0.00377728	0.208549	0.274269	0.26793	0.3281	0.194649	0.205582	0.483699	0.252737	0.477959	0.0142954	0.222884	0.01567	0.41417	0.219794	0.637453	0.0494397	0.313596	0.00106884	0.376383	0.0886522	0.272956	0.0636774	0.673464	0.186788	0.333628
B. scardovii	NA	NA	NA	NA	NA	NA	NA	NA	NA	NA	NA	NA	0.183473	-0.150346	0.231965	0.425981	0.515371	0.311637	-0.0964237	-0.25713	0.0321412	0.661629	0.236244	0.884249	-0.0753066	-0.195797	-0.0150744	0.726543	0.359185	0.944265	0.194482	0.135647	0.294231	0.351562	0.517949	0.153388	NA	NA	NA	NA	NA	NA	0.311376	0.254762	0.141535	0.12974	0.219072	0.499769	0.286165
B. animalis/pesudolongum	-0.183702	-0.288675	-0.332414	0.551282	0.358974	0.294872	-0.460375	-0.0202045	-0.28142	0.0410893	0.932621	0.229366	-0.00509647	-0.257372	-0.0305888	0.982508	0.260034	0.895283	NA	NA	NA	NA	NA	NA	NA	NA	NA	NA	NA	NA	-0.113228	-0.169842	-0.141562	0.589961	0.41699	0.499686	NA	NA	NA	NA	NA	NA	NA	NA	NA	NA	NA	NA	0.396177
B. adolescentis	0.306171	-0.104973	-0.0262432	0.320513	0.730769	0.942308	0.164554	0.611969	0.3119	0.488138	0.00413461	0.180659	NA	NA	NA	NA	NA	NA	-0.0687038	0.147511	0.151553	0.755431	0.50179	0.49001	0.135552	-0.256042	-0.195968	0.527687	0.227185	0.358759	-0.0674328	0.163473	0.0763023	0.748766	0.434923	0.716972	-0.192847	0.160706	-0.160706	0.377991	0.463851	0.463851	-0.200936	0.0912727	-0.0429118	0.335489	0.664356	0.838613	0.165674
B. catenulatum group	-0.179063	0.0853994	0.0165289	0.554356	0.780159	0.95909	-0.140588	0.0136572	-0.157459	0.55439	0.954429	0.507336	0.276258	0.349102	0.103458	0.225429	0.120879	0.655398	0.122205	0.535738	0.249865	0.578566	0.00842017	0.250209	0.179222	-0.0411478	-0.0585723	0.40206	0.848603	0.78573	0.0646997	0.231426	0.0365043	0.758647	0.265673	0.862467	0.196742	-0.0709123	0.0805094	0.368248	0.747814	0.714983	-0.0774909	0.0893474	-0.136774	0.712744	0.671043	0.514446	-0.0236948
B. dentium	0.285608	0.131044	0.299049	0.341492	0.6669	0.319172	-0.0917527	0.174683	-0.248791	0.700443	0.461367	0.290178	0.363217	0.424912	0.121691	0.105581	0.0548462	0.599255	0.0684335	0.277156	0.0821202	0.756366	0.200431	0.709519	-0.0404065	-0.148157	-0.225493	0.851301	0.489629	0.289402	-0.219675	0.0143713	-0.274133	0.29138	0.945642	0.184818	-0.0690693	-0.351742	-0.0511624	0.754169	0.0997829	0.816666	-0.238837	-0.344497	-0.40228	0.250234	0.0917242	0.0462001	-0.273825
[truncated: 17 more columns]
