# Supplementary material for: Bifidobacterium species associated with breastfeeding produce aromatic lactic acids in the infant gut
Source: Nat Microbiol. 2021 Oct 21;6(11):1367–82. doi: 10.1038/s41564-021-00970-4 (PMC8556157; doi:10.1038/s41564-021-00970-4)
Supplement: Source Data Extended Data Fig. 8 — Statistical source data. [file 41564_2021_970_MOESM19_ESM.xlsx]

## Sheet: Ext Data Fig. 8a
Species (ASV)	Age and sunject adjusted β coefficient						FDR-corrected P-value
	ILA	PLA	4-OH-PLA	2'FL/3FL	3'SL/6'SL	LNT/LNnT	ILA	PLA	4-OH-PLA	2'FL/3FL	3'SL/6'SL	LNT/LNnT
Infant type Bifidobacterium spp.	1.59724	1.14598	1.24758	-0.694479	-1.24543	-1.60528	1.06409e-07	3.37562e-05	1.67605e-05	0.131287	3.84701e-05	5.75989e-09
B. longum (ASV_1)	1.87493	0.908482	1.04787	-2.10455	-1.34342	-1.19804	2.82148e-08	0.00393667	0.00118501	3.17404e-08	3.84701e-05	0.000137737
B. longum (ASV_3)	1.62096	0.733244	0.855329	-0.535156	-0.413248	-1.1501	3.66649e-06	0.0292528	0.0165577	0.274954	0.35459	0.000841911
B. longum (ASV_22)	1.11817	0.514453	0.584489	-2.06328	-1.03176	-0.721938	2.79045e-05	0.0472102	0.0281805	6.33018e-12	9.32988e-05	0.0064368
B. breve (ASV_2)	0.966084	0.842547	0.660606	0.245466	-0.413221	-0.949589	0.0187752	0.0292528	0.0837638	0.637541	0.370229	0.014025
B. breve (ASV_19)	0.971159	0.841269	0.801436	-0.0812997	-0.476487	-0.262772	2.79045e-05	0.000118512	0.000608866	0.738558	0.0696341	0.313406
B. bifidum (ASV_4)	1.66958	1.50612	1.60198	-0.88313	-1.57001	-2.22607	1.049e-05	2.36803e-05	1.67605e-05	0.131287	3.84701e-05	2.92678e-10
B. scardovii (ASV_46)	-0.231067	-0.0269823	-0.264374	0.28409	0.277396	0.228984	0.176502	0.850946	0.100026	0.227551	0.13322	0.199668
B. animalis/pseudolongum (ASV_89)	0.39215	-0.0614605	0.411259	0.106585	0.121228	0.214953	0.029648	0.74563	0.0232339	0.476319	0.412439	0.128991
B. adolescentis (ASV_47)	0.288667	0.154237	0.252391	0.0908687	-0.228658	-0.104446	0.0463894	0.328934	0.0731992	0.637541	0.159021	0.551471
B. catenulatum group (ASV_5)	-0.615101	0.371115	-0.638063	0.98722	-0.127844	-0.166871	0.10927	0.348108	0.0831029	0.0758279	0.795452	0.615054
B. dentium (ASV_9)	-0.16776	0.184488	-0.305371	0.460855	-0.156288	-0.208469	0.605458	0.604509	0.282849	0.272407	0.712234	0.551471
Bifidobacterium spp. (ASV_80)	-0.509656	0.124068	-0.481161	0.663554	-0.0911949	-0.163579	0.10927	0.74563	0.100026	0.131287	0.795452	0.615054
Bifidobacterium spp. (ASV_174)	-0.051907	0.245845	-0.127736	0.449176	-0.00771457	-0.107428	0.828057	0.348108	0.570637	0.205553	0.971391	0.615054

## Sheet: Ext Data Fig. 8b
Species/subspecies	Age and sunject adjusted β coefficient						FDR-corrected P-value
	ILA	PLA	4-OH-PLA	2'FL/3FL	3'SL/6'SL	LNT/LNnT	ILA	PLA	4-OH-PLA	2'FL/3FL	3'SL/6'SL	LNT/LNnT
B. bifidum	2.0409	1.88308	1.85304	-1.18086	-1.89312	-2.67944	1.26188e-08	5.07377e-09	8.18579e-08	0.0158072	7.69675e-08	2.2801e-16
B. breve	1.99986	1.05693	1.29528	-0.26131	-0.69001	-1.02622	3.15323e-10	0.000192469	1.718e-05	0.497432	0.0233432	0.000470067
B. longum subsp. infantis	1.5082	0.632316	1.01226	-2.91876	-1.78584	-1.1275	1.21652e-05	0.036243	0.00181009	4.01341e-13	9.2387e-08	0.000467282
B. longum subsp. longum	1.28656	1.11598	0.765482	-0.47738	-0.85215	-1.29563	8.75549e-05	0.000192469	0.014049	0.313621	0.00760727	3.74471e-05
