# Supplementary material for: Bifidobacterium species associated with breastfeeding produce aromatic lactic acids in the infant gut
Source: Nat Microbiol. 2021 Oct 21;6(11):1367–82. doi: 10.1038/s41564-021-00970-4 (PMC8556157; doi:10.1038/s41564-021-00970-4)
Supplement: Source Data Extended Data Fig. 9 — Statistical source data. [file 41564_2021_970_MOESM20_ESM.xlsx]

## Sheet: Ext Data Fig. 9
SampleID	Family	Timepoint	Feeding	Relative abundance of MAGs with aldh
1_12M	1	12M	no breastfeeding	0.00501667
7_12M	7	12M	no breastfeeding	0.053946
9_12M	9	12M	no breastfeeding	0.000160166
10_12M	10	12M	no breastfeeding	0.0415656
12_12M	12	12M	no breastfeeding	0
18_12M	18	12M	no breastfeeding	0.00895107
26_12M	26	12M	no breastfeeding	0.0115128
38_12M	38	12M	no breastfeeding	0.11914
39_12M	39	12M	no breastfeeding	0.0413105
42_12M	42	12M	any breastfeeding	0.0230214
45_12M	45	12M	any breastfeeding	0.51014
51_12M	51	12M	no breastfeeding	0.0362839
53_12M	53	12M	no breastfeeding	0.0323626
70_12M	70	12M	no breastfeeding	0.0153225
78_12M	78	12M	no breastfeeding	0.0984773
82_12M	82	12M	no breastfeeding	0.0144526
87_12M	87	12M	no breastfeeding	0.0201318
103_12M	103	12M	no breastfeeding	1.44923e-05
105_12M	105	12M	no breastfeeding	0.0720312
128_12M	128	12M	no breastfeeding	0.0172453
130_12M	130	12M	no breastfeeding	0.00459839
133_12M	133	12M	no breastfeeding	0.0103364
137_12M	137	12M	no breastfeeding	0.00271071
150_12M	150	12M	no breastfeeding	0.000103862
157_12M	157	12M	any breastfeeding	0.0430414
172_12M	172	12M	no breastfeeding	0.0191936
179_12M	179	12M	no breastfeeding	0.0681434
180_12M	180	12M	no breastfeeding	0.0044894
181_12M	181	12M	no breastfeeding	0.0109628
184_12M	184	12M	no breastfeeding	0.00584348
195_12M	195	12M	no breastfeeding	0.0669432
201_12M	201	12M	any breastfeeding	0.164601
203_12M	203	12M	no breastfeeding	0.0225018
224_12M	224	12M	no breastfeeding	0.000975597
229_12M	229	12M	no breastfeeding	0.0305948
238_12M	238	12M	no breastfeeding	0.000265194
240_12M	240	12M	any breastfeeding	0.0363508
241_12M	241	12M	no breastfeeding	0.00217906
244_12M	244	12M	no breastfeeding	0.0163738
256_12M	256	12M	any breastfeeding	0.0686804
258_12M	258	12M	no breastfeeding	0.0167775
263_12M	263	12M	no breastfeeding	0.00670073
265_12M	265	12M	no breastfeeding	0.023005
268_12M	268	12M	no breastfeeding	0.0286512
272_12M	272	12M	no breastfeeding	0.0227535
274_12M	274	12M	no breastfeeding	0.00268861
275_12M	275	12M	no breastfeeding	0.0198875
276_12M	276	12M	no breastfeeding	0.034136
281_12M	281	12M	no breastfeeding	0
282_12M	282	12M	no breastfeeding	0.0219715
332_12M	332	12M	no breastfeeding	0.00113303
335_12M	335	12M	any breastfeeding	0.221394
338_12M	338	12M	no breastfeeding	0.00788157
341_12M	341	12M	no breastfeeding	0.00327484
343_12M	343	12M	no breastfeeding	0.0107879
345_12M	345	12M	no breastfeeding	0.00709242
350_12M	350	12M	no breastfeeding	0.0170536
367_12M	367	12M	no breastfeeding	0.163116
377_12M	377	12M	any breastfeeding	0.190244
383_12M	383	12M	no breastfeeding	0.0380143
385_12M	385	12M	no breastfeeding	0.00396945
387_12M	387	12M	no breastfeeding	0.0028921
397_12M	397	12M	no breastfeeding	0.0464679
503_12M	503	12M	no breastfeeding	0.0164392
504_12M	504	12M	no breastfeeding	0.0230672
507_12M	507	12M	no breastfeeding	0.0753913
511_12M	511	12M	no breastfeeding	0.0048108
521_12M	521	12M	no breastfeeding	0.00339619
526_12M	526	12M	no breastfeeding	0.00250485
527_12M	527	12M	no breastfeeding	0.0696908
532_12M	532	12M	no breastfeeding	0
536_12M	536	12M	no breastfeeding	0.00424407
544_12M	544	12M	no breastfeeding	2.33185e-05
546_12M	546	12M	no breastfeeding	0.02247
549_12M	549	12M	no breastfeeding	0.0202025
560_12M	560	12M	any breastfeeding	0.0154011
565_12M	565	12M	no breastfeeding	0.00971033
567_12M	567	12M	any breastfeeding	0.167704
570_12M	570	12M	no breastfeeding	0.0912531
572_12M	572	12M	no breastfeeding	0.0142311
577_12M	577	12M	no breastfeeding	0.0958738
582_12M	582	12M	no breastfeeding	0.00720951
585_12M	585	12M	no breastfeeding	0.00884814
587_12M	587	12M	no breastfeeding	0.106346
589_12M	589	12M	any breastfeeding	0.0271076
590_12M	590	12M	no breastfeeding	0.0696077
591_12M	591	12M	no breastfeeding	1.56723e-05
598_12M	598	12M	no breastfeeding	0.0301523
599_12M	599	12M	no breastfeeding	0.0433986
608_12M	608	12M	any breastfeeding	0.0382234
615_12M	615	12M	any breastfeeding	0.024204
622_12M	622	12M	no breastfeeding	0.107878
624_12M	624	12M	no breastfeeding	0.0212492
633_12M	633	12M	any breastfeeding	0.278604
635_12M	635	12M	no breastfeeding	0.0135703
637_12M	637	12M	no breastfeeding	0.00267039
640_12M	640	12M	no breastfeeding	0.0182458
1_4M	1	4M	mixed feeding	0.102839
7_4M	7	4M	exclusively formula feeding	0.486999
9_4M	9	4M	exclusively formula feeding	0.0726665
10_4M	10	4M	exclusively breastfeeding	0.16902
12_4M	12	4M	exclusively breastfeeding	7.89964e-06
18_4M	18	4M	mixed feeding	0.513661
26_4M	26	4M	exclusively breastfeeding	0.867914
38_4M	38	4M	exclusively formula feeding	0.359389
39_4M	39	4M	exclusively breastfeeding	0.441285
42_4M	42	4M	exclusively breastfeeding	0.314614
45_4M	45	4M	exclusively breastfeeding	0.0687737
51_4M	51	4M	exclusively breastfeeding	0.0391832
53_4M	53	4M	mixed feeding	0.00813973
70_4M	70	4M	mixed feeding	0.513331
78_4M	78	4M	exclusively breastfeeding	0.341311
82_4M	82	4M	exclusively formula feeding	0.03653
87_4M	87	4M	exclusively breastfeeding	0.00532045
103_4M	103	4M	mixed feeding	4.49395e-06
105_4M	105	4M	exclusively breastfeeding	0.769397
128_4M	128	4M	exclusively breastfeeding	0.0247668
133_4M	133	4M	exclusively breastfeeding	0.611541
137_4M	137	4M	exclusively breastfeeding	0.569051
150_4M	150	4M	exclusively breastfeeding	0.0774288
157_4M	157	4M	exclusively breastfeeding	0.176832
172_4M	172	4M	exclusively breastfeeding	3.74666e-05
179_4M	179	4M	mixed feeding	0.0856469
180_4M	180	4M	exclusively breastfeeding	5.23844e-06
181_4M	181	4M	exclusively breastfeeding	0.567708
184_4M	184	4M	exclusively breastfeeding	0.682791
195_4M	195	4M	mixed feeding	0.488918
201_4M	201	4M	exclusively breastfeeding	0.647537
203_4M	203	4M	mixed feeding	0.758287
224_4M	224	4M	mixed feeding	0.464718
229_4M	229	4M	exclusively breastfeeding	0.780438
238_4M	238	4M	exclusively breastfeeding	0.690709
240_4M	240	4M	exclusively breastfeeding	0.333127
241_4M	241	4M	mixed feeding	0
244_4M	244	4M	exclusively formula feeding	0.68378
256_4M	256	4M	exclusively breastfeeding	0.715315
258_4M	258	4M	exclusively breastfeeding	2.77712e-06
263_4M	263	4M	exclusively breastfeeding	0.119596
265_4M	265	4M	exclusively breastfeeding	0.802092
268_4M	268	4M	exclusively breastfeeding	0.501851
272_4M	272	4M	exclusively breastfeeding	0.0728376
275_4M	275	4M	exclusively breastfeeding	0.897705
276_4M	276	4M	exclusively breastfeeding	0.543386
281_4M	281	4M	exclusively breastfeeding	0.328556
282_4M	282	4M	exclusively breastfeeding	0.781397
332_4M	332	4M	exclusively breastfeeding	0.114791
335_4M	335	4M	exclusively breastfeeding	0.816494
338_4M	338	4M	exclusively breastfeeding	0.575013
341_4M	341	4M	exclusively breastfeeding	0.153164
343_4M	343	4M	exclusively breastfeeding	0.575988
345_4M	345	4M	exclusively formula feeding	0.242279
350_4M	350	4M	exclusively breastfeeding	0.362438
367_4M	367	4M	exclusively breastfeeding	0.783497
377_4M	377	4M	exclusively breastfeeding	0.481639
383_4M	383	4M	exclusively breastfeeding	0.217664
385_4M	385	4M	exclusively breastfeeding	0.861222
387_4M	387	4M	mixed feeding	0.790803
397_4M	397	4M	exclusively breastfeeding	0.83711
503_4M	503	4M	exclusively formula feeding	0.130403
504_4M	504	4M	exclusively formula feeding	0.0141441
507_4M	507	4M	mixed feeding	0.534347
511_4M	511	4M	mixed feeding	0.0678211
521_4M	521	4M	exclusively breastfeeding	0.211534
526_4M	526	4M	exclusively breastfeeding	0.568091
527_4M	527	4M	exclusively breastfeeding	0.926897
532_4M	532	4M	exclusively formula feeding	0.185054
536_4M	536	4M	exclusively breastfeeding	0.684379
544_4M	544	4M	exclusively breastfeeding	9.95095e-06
546_4M	546	4M	exclusively formula feeding	0.10559
549_4M	549	4M	exclusively breastfeeding	0.151562
560_4M	560	4M	exclusively breastfeeding	0.720764
565_4M	565	4M	exclusively breastfeeding	0.20141
567_4M	567	4M	exclusively breastfeeding	0.394227
570_4M	570	4M	mixed feeding	0.204351
572_4M	572	4M	exclusively breastfeeding	0.40014
577_4M	577	4M	mixed feeding	5.07344e-06
582_4M	582	4M	exclusively breastfeeding	0.00202401
585_4M	585	4M	exclusively breastfeeding	0.928857
587_4M	587	4M	exclusively breastfeeding	0.159162
589_4M	589	4M	exclusively breastfeeding	0.177411
590_4M	590	4M	exclusively breastfeeding	0.221488
591_4M	591	4M	exclusively breastfeeding	0.119661
598_4M	598	4M	mixed feeding	0.0926181
599_4M	599	4M	exclusively breastfeeding	0.770934
608_4M	608	4M	exclusively breastfeeding	0.788458
615_4M	615	4M	exclusively breastfeeding	0.678857
622_4M	622	4M	mixed feeding	0.860182
624_4M	624	4M	exclusively breastfeeding	0.0888411
626_4M	626	4M	mixed feeding	0.325844
633_4M	633	4M	exclusively breastfeeding	0.622114
635_4M	635	4M	exclusively formula feeding	0.645382
637_4M	637	4M	exclusively breastfeeding	0.690472
640_4M	640	4M	mixed feeding	2.17338e-06
1_M	1	M	NA	0.0281341
7_M	7	M	NA	0.0506329
9_M	9	M	NA	0.0136378
10_M	10	M	NA	0.0137148
12_M	12	M	NA	5.9062e-06
18_M	18	M	NA	0.0243735
26_M	26	M	NA	0.023471
38_M	38	M	NA	0.0238254
39_M	39	M	NA	0.00402708
42_M	42	M	NA	0.0101868
45_M	45	M	NA	0.00411592
51_M	51	M	NA	0.00238119
53_M	53	M	NA	0.00145138
70_M	70	M	NA	0.00103457
78_M	78	M	NA	0.00485968
82_M	82	M	NA	0.00190523
87_M	87	M	NA	0.00804761
103_M	103	M	NA	0.00393665
105_M	105	M	NA	0.014265
128_M	128	M	NA	0.00345206
130_M	130	M	NA	0.0498545
133_M	133	M	NA	0.000347426
137_M	137	M	NA	0.0129909
150_M	150	M	NA	0.0492758
157_M	157	M	NA	0.00884577
172_M	172	M	NA	0.0198032
179_M	179	M	NA	0.00779719
180_M	180	M	NA	0.000852586
181_M	181	M	NA	0.0044672
184_M	184	M	NA	0.0053308
195_M	195	M	NA	0.0137104
201_M	201	M	NA	0.00084756
203_M	203	M	NA	0.00583107
224_M	224	M	NA	0.00078989
229_M	229	M	NA	0.0192856
238_M	238	M	NA	0.0146334
240_M	240	M	NA	0.0107162
241_M	241	M	NA	0
244_M	244	M	NA	0.0254391
256_M	256	M	NA	0.0359844
258_M	258	M	NA	0.0062358
263_M	263	M	NA	0.00913282
265_M	265	M	NA	0.00753003
268_M	268	M	NA	0.00596817
272_M	272	M	NA	0.00263961
274_M	274	M	NA	0.0267681
275_M	275	M	NA	0.00426778
276_M	276	M	NA	0.00163907
281_M	281	M	NA	0.00656535
282_M	282	M	NA	0.00632575
332_M	332	M	NA	0.00786878
335_M	335	M	NA	0.026685
338_M	338	M	NA	0.0125383
341_M	341	M	NA	0.0230371
343_M	343	M	NA	0.00410302
345_M	345	M	NA	0.0189168
350_M	350	M	NA	0.00990706
367_M	367	M	NA	0.00533731
377_M	377	M	NA	0.0800724
383_M	383	M	NA	0.00214078
385_M	385	M	NA	0.0019298
387_M	387	M	NA	0.00301866
397_M	397	M	NA	0.0238765
503_M	503	M	NA	0.0179355
504_M	504	M	NA	0.0372194
507_M	507	M	NA	0.00160351
511_M	511	M	NA	0.000245433
521_M	521	M	NA	0.00790851
526_M	526	M	NA	0.0160532
527_M	527	M	NA	0.0245271
532_M	532	M	NA	3.16152e-06
536_M	536	M	NA	0.012137
544_M	544	M	NA	0.0010918
546_M	546	M	NA	0.0134953
549_M	549	M	NA	0.0025491
560_M	560	M	NA	0.0172481
565_M	565	M	NA	0.0456966
567_M	567	M	NA	0.0030507
570_M	570	M	NA	0.00967834
572_M	572	M	NA	0.00986494
577_M	577	M	NA	0.00202361
582_M	582	M	NA	0.00231773
585_M	585	M	NA	0.00513184
587_M	587	M	NA	0.000540847
589_M	589	M	NA	0.00650505
590_M	590	M	NA	0.00293634
591_M	591	M	NA	0.00413537
598_M	598	M	NA	0.00284755
599_M	599	M	NA	0.00613952
608_M	608	M	NA	0.00139012
615_M	615	M	NA	0.0156676
622_M	622	M	NA	0.0434894
624_M	624	M	NA	0.043354
626_M	626	M	NA	0.0250478
633_M	633	M	NA	0.0088999
635_M	635	M	NA	0.102986
637_M	637	M	NA	0.00232112
640_M	640	M	NA	0.00197253
