# Supplementary material for: Bifidobacterium species associated with breastfeeding produce aromatic lactic acids in the infant gut
Source: Nat Microbiol. 2021 Oct 21;6(11):1367–82. doi: 10.1038/s41564-021-00970-4 (PMC8556157; doi:10.1038/s41564-021-00970-4)
Supplement: Source Data Extended Data Fig. 10 — Statistical source data. [file 41564_2021_970_MOESM21_ESM.xlsx]

## Sheet: Ext Data Fig. 10a-b
CIG01
Sample ID	Age (days)	B. longum	B. catenulatum group	B. breve	B. bifidum	ILA	PLA	4-OH-PLA	Infant type Bifidobacterium spp.
CIG01.1	30	10500000	383000000	<1000000	1380000000	7.30959	50.4043	31.1515	1390000000
CIG01.2	45	204000000	<1000000	<1000000	1260000	76.631	42.5857	63.4701	205000000
CIG01.3	57	119000000	<1000000	<1000000	<1000000	51.6364	36.031	74.4779	120000000
CIG01.4	73	403000000	<1000000	<1000000	6210000	77.3892	35.2014	36.0781	409000000
CIG01.5	94	98500000	<1000000	<1000000	<1000000	32.7854	15.005	32.0807	99000000
CIG01.6	112	347000000	<1000000	<1000000	3260000	48.0704	21.8604	47.5288	351000000
CIG01.7	138	591000000	<1000000	<1000000	4370000	65.2835	32.8879	65.9392	596000000
CIG01.8	155	125000000	<1000000	<1000000	2280000	55.6221	73.4305	47.3386	128000000
CIG01.9	172	19900000000	<1000000	160000000	557000000	152.569	103.876	40.8066	20600000000
CIG01.10	192	10500000000	<1000000	3490000000	457000000	156.604	38.3544	93.1156	14500000000
CIG02
Sample ID	Age (days)	B. longum	B. catenulatum group	ILA	PLA	4-OH-PLA	Infant type Bifidobacterium spp.
CIG02.1	12	10400000	1780000	147.41	116.509	179.202	10400000
CIG02.2	20	3870000000	2020000000	48.7867	23.7257	15.4419	3880000000
CIG02.3	34	10100000000	1420000000	96.6955	36.8399	33.5894	10100000000
CIG02.5	54	35900000000	23200000	121.564	120.832	141.109	35900000000
CIG02.6	68	2330000000	<1000000	72.9088	23.9137	43.6114	2330000000
CIG02.7	82	46500000000	<1000000	137.781	112.729	63.4737	46500000000
CIG02.8	103	7130000000	<1000000	47.1527	21.6899	33.9235	7130000000
CIG02.9	116	12100000000	<1000000	108.512	31.8592	80.3764	12100000000
CIG02.10	146	62400000000	<1000000	155.473	123.135	96.3047	62400000000
CIG02.11	178	2140000000	<1000000	40.4138	8.53459	28.5268	2140000000
CIG03
Sample ID	Age (days)	B. longum	B. bifidum	ILA	PLA	4-OH-PLA	Infant type Bifidobacterium spp.
CIG03.1	1	<1000000	<1000000	<1	<1	<1	<1000000
CIG03.2	4	171000000	<1000000	43.3119	6.24324	45.6934	171000000
CIG03.3	16	2150000000	1080000	25.8522	5.51126	7.58163	2150000000
CIG03.4	29	2060000000	2590000	11.5247	3.59057	8.38708	2160000000
CIG03.6	69	45400000000	100000000	24.7658	9.87299	24.4417	45600000000
CIG03.7	84	3460000000	75300000	33.934	15.2336	49.1409	3550000000
CIG03.8	96	170000000	<1000000	69.2354	17.0593	67.4318	171000000
CIG03.9	115	926000000	10300000	38.6807	9.04015	35.0896	937000000
CIG03.10	141	22300000000	77100000	59.1589	20.2569	48.9672	22500000000
CIG12
Sample ID	Age (days)	B. longum	ILA	PLA	4-OH-PLA	Infant type Bifidobacterium spp.
CIG12.2	16	1690000000	48.3187	20.5093	69.0351	1700000000
CIG12.3	29	16200000000	89.1155	38.4233	116.226	16200000000
CIG12.4	43	1400000000	43.694	<1	19.808	1400000000
CIG12.5	59	2580000000	112.035	42.2418	81.3577	2590000000
CIG12.6	72	14900000000	50.9399	17.5055	46.4781	14900000000
CIG12.7	85	1530000000	59.1144	15.1613	50.7249	1530000000
CIG12.8	102	3440000000	124.306	44.5146	71.1244	3500000000
CIG12.9	118	3060000000	115.605	57.7473	56.9376	3120000000
CIG13
Sample ID	Age (days)	B. longum	B. breve	B. bifidum	B. scardovii	ILA	PLA	4-OH-PLA	Infant type Bifidobacterium spp.
CIG13.3	26	306000000	<1000000	388000000	<1000000	33.8396	5.45945	18.3772	694000000
CIG13.4	40	390000000	<1000000	610000000	<1000000	26.8689	6.01549	19.9418	1000000000
CIG13.5	56	79800000	<1000000	93700000	<1000000	42.253	24.3906	31.6682	173000000
CIG13.6	68	121000000	26000000	55900000	11700000	193.959	205.438	189.817	215000000
CIG13.8	96	158000000	7420000000	3540000000	2960000000	235.309	113.987	80.9666	14100000000
CIG13.9	107	140000000	4170000000	2590000000	1590000000	197.204	141.423	57.7758	8500000000
CIG13.10	133	85800000	3940000000	3670000000	1580000000	158.984	170.693	214.25	9270000000
CIG13.11	167	119000000	2090000000	2700000000	125000000	216.02	72.4822	77.1685	5030000000
CIG15
Sample ID	Age (days)	B. longum	B. breve	B. bifidum	B. catenulatum group	ILA	PLA	4-OH-PLA	Infant type Bifidobacterium spp.
CIG15.2	13	797000000	4870000000	16600000	1330000000	9.78067	4.10127	8.45639	5680000000
CIG15.3	30	1500000000	3260000000	509000000	4280000000	197.635	28.4475	12.6719	5270000000
CIG15.4	44	1210000000	722000000	348000000	3630000000	31.5519	69.265	52.7004	2280000000
CIG15.5	58	<1000000	44200000	<1000000	<1000000	8.96746	17.5618	23.2499	44600000
CIG15.6	72	<1000000	143000000	3760000	<1000000	17.4796	16.429	<1	147000000
CIG15.7	84	196000000	552000000	51700000	<1000000	213.317	62.931	78.4541	800000000
CIG15.8	100	1320000000	31300000	67900000	<1000000	330.076	87.988	102.464	1410000000
CIG15.9	113	371000000	19600000000	17900000000	1720000	332.159	58.6996	180.68	37900000000
CIG15.10	141	3920000000	322000000	618000000	<1000000	63.1671	29.4968	74.7856	4860000000
CIG15.11	167	45500000000	990000000	3310000000	<1000000	327.828	108.935	243.59	49800000000
CIG17
Sample ID	Age (days)	B. longum	B. breve	B. bifidum	ILA	PLA	4-OH-PLA	Infant type Bifidobacterium spp.
CIG17.2	15	30300000	547000000	1500000000	65.033	40.8512	38.1201	2080000000
CIG17.3	30	<1000000	7050000000	115000000	76.7691	38.7943	33.5412	7160000000
CIG17.4	51	2720000	2370000000	58800000	73.7761	43.7792	32.4932	2430000000
CIG17.5	57	<1000000	1090000000	1330000	74.9974	37.718	18.381	1090000000
CIG17.6	73	<1000000	144000000	4030000	171.868	252	78.8166	148000000
CIG17.7	84	4020000000	14300000	69800000	216.171	132.639	67.8594	4100000000
CIG17.8	97	6200000000	14000000	142000000	88.2428	51.441	42.6411	6350000000
CIG17.9	110	16400000000	121000000	1230000000	104.06	37.4481	63.3557	17700000000
CIG17.10	139	20800000000	63300000	711000000	158.188	138.009	62.2152	21600000000
CIG19
Sample ID	Days	B. dentium	ILA	PLA	4-OH-PLA	Infant type Bifidobacterium spp.
CIG19.1	4	<1000000	7.73539	36.3262	6.55459	<1000000
CIG19.3	34	<1000000	<1	8.63622	2.86886	<1000000
CIG19.4	47	<1000000	1.4394	68.4079	8.61505	<1000000
CIG19.5	60	<1000000	3.69507	6.53966	8.08018	<1000000
CIG19.6	77	<1000000	5.84497	154.795	30.5602	<1000000
CIG19.7	89	<1000000	10.1634	78.2933	10.5769	<1000000
CIG19.8	102	<1000000	15.55	148.963	33.7904	<1000000
CIG19.9	116	<1000000	3.22175	95.5832	12.3571	<1000000
CIG19.10	146	2670000000	14.7182	90.0487	12.4846	<1000000
CIG19.11	173	165000000	15.034	13.0803	6.74945	<1000000
CIG20
Sample ID	Days	B. longum	B. catenulatum group	B. breve	B. bifidum	B. adolescentis	ILA	PLA	4-OH-PLA	Infant type Bifidobacterium spp.
CIG20.2	15	<1000000	<1000000	<1000000	<1000000	<1000000	22.2445	58.2301	44.4942	<1000000
CIG20.4	42	237000000	2930000000	<1000000	<1000000	126000000	30.8288	56.2194	74.5515	238000000
CIG20.5	55	235000000	2670000000	1090000	1090000	13800000	87.5641	14.2066	10.8583	237000000
CIG20.6	81	1240000000	16600000000	12700000000	38400000000	11100000	94.4606	68.4335	73.2553	52400000000
CIG20.7	84	1880000	12200000	463000000	314000000	<1000000	115.963	21.931	153.993	778000000
CIG20.8	96	64600000	1580000000	3730000000	3640000000	2410000	44.9707	37.4856	21.4625	7430000000
CIG20.9	109	143000000	1410000000	6560000000	8450000000	2470000	120.289	166.814	209.928	15100000000
CIG20.10	142	2470000000	3930000000	11000000000	17800000000	552000000	232.675	62.8186	65.2036	31300000000
CIG21
Sample ID	Days	B. longum	B. breve	B. bifidum	ILA	PLA	4-OH-PLA	Infant type Bifidobacterium spp.
CIG21.3	31	2240000	4930000000	321000000	60.557	24.5287	27.687	5250000000
CIG21.4	43	2890000000	1190000	42900000	49.3498	23.4038	58.7281	2930000000
CIG21.5	55	4160000000	5510000	124000000	71.8122	55.8169	84.5276	4290000000
CIG21.6	73	2970000	<1000000	<1000000	138.525	81.2584	135.867	3570000
CIG21.7	82	3200000000	16700000	270000000	182.11	192.242	117.566	3490000000
CIG21.8	96	1010000000	4090000	162000000	71.1501	57.6594	80.6001	1170000000
CIG21.9	113	2900000000	1200000	146000000	100.789	68.3144	71.6172	3050000000
CIG21.10	134	822000000	<1000000	<1000000	104.385	51.2856	107.176	823000000
CIG21.11	165	21000000000	15100000	2100000000	57.4827	27.9605	93.9581	23300000000
CIG22
Sample ID	Days	B. longum	B. catenulatum group	B. bifidum	ILA	PLA	4-OH-PLA	Infant type Bifidobacterium spp.
CIG22.1	5	<1000000	411000000	<1000000	1.78403	18.9932	17.0639	<1000000
CIG22.2	14	40000000	3760000000	2080000000	27.5408	66.6541	62.1017	2120000000
CIG22.3	28	<1000000	898000000	2010000000	27.3414	67.2747	50.8496	2010000000
CIG22.4	41	18800000	3700000000	5240000000	26.7035	39.6686	42.7049	5250000000
CIG22.5	55	<1000000	<1000000	<1000000	33.1258	52.1198	34.2375	<1000000
CIG22.6	69	2810000000	<1000000	1130000	172.204	60.5641	108.125	2810000000
CIG22.7	83	2890000000	<1000000	175000000	147.631	97.5752	151.538	3070000000
CIG22.8	93	2920000000	<1000000	17900000	108.402	68.7959	122.608	2940000000
CIG22.9	109	1610000000	<1000000	11300000	119.922	41.3825	41.6374	1620000000
CIG22.10	137	3600000000	<1000000	42600000	145.094	66.3958	90.7114	3650000000
CIG22.11	165	3900000000	<1000000	<1000000	81.3809	26.5637	49.4785	3900000000
CIG23
Sample ID	Days	B. longum	B. adolescentis	ILA	PLA	4-OH-PLA	Infant type Bifidobacterium spp.
CIG23.1	3	354000000	68100000	93.2172	19.7287	38.6045	354000000
CIG23.2	16	1170000000	4720000	41.6159	44.6283	45.0506	1170000000
CIG23.4	42	67300000	<1000000	233.973	159.335	205.639	67300000
CIG23.5	56	1520000000	<1000000	139.516	111.677	145.272	1520000000
CIG23.6	69	2430000000	<1000000	121.943	96.5645	120.87	2430000000
CIG23.7	83	745000000	<1000000	110.53	76.4727	137.428	745000000
CIG23.8	99	1430000000	<1000000	123.811	88.2175	96.1235	1430000000
CIG23.9	114	4830000000	<1000000	133.567	26.9317	71.7798	4830000000
CIG23.10	152	12200000000	<1000000	129.609	38.9738	67.9307	12200000000
CIG23.11	176	15600000000	<1000000	48.8867	25.1715	29.5241	15600000000
CIG24
Sample ID	Days	B. longum	B. catenulatum group	B. breve	B. bifidum	ILA	PLA	4-OH-PLA	Infant type Bifidobacterium spp.
CIG24.3	30	46800000	234000000	<1000000	<1000000	17.9835	24.5051	10.9012	46900000
CIG24.4	43	52700000	201000000	<1000000	<1000000	27.042	28.1979	14.6228	52900000
CIG24.5	58	5030000	11300000	63800000	<1000000	113.216	74.3139	60.435	68900000
CIG24.6	71	45900000	266000000	714000000	2170000	78.8797	36.7167	31.3609	762000000
CIG24.8	100	441000000	<1000000	937000000	<1000000	215.74	226.962	292.069	1380000000
CIG24.10	139	730000000	<1000000	155000000	131000000	235.814	96.5792	117.164	1020000000
CIG24.11	170	39600000	<1000000	2830000	11300000	176.331	271.874	160.085	53700000
CIG25
Sample ID	Days	B. longum	ILA	PLA	4-OH-PLA	Infant type Bifidobacterium spp.
CIG25.2	18	1690000000	25.3862	18.8888	17.2612	1690000000
CIG25.3	30	1820000000	22.1926	16.853	8.79378	1820000000
CIG25.4	46	595000000	31.8048	22.2315	12.3846	595000000
CIG25.5	70	2050000000	23.962	20.4322	12.2791	2050000000
CIG25.6	86	288000000	48.3749	28.1684	12.2342	288000000
CIG25.7	100	699000000	44.0652	25.3675	9.95219	699000000
CIG25.8	119	580000000	63.1502	59.2287	18.0554	580000000
CIG25.9	127	606000000	84.6489	48.2886	29.0208	606000000
CIG25.10	141	1260000000	71.0304	77.1434	30.4172	1260000000
CIG25.11	153	822000000	101.404	66.5325	45.8617	822000000
